# Supplementary material for: Patterns of selective constraints in noncoding DNA of rice
Source: BMC Evol Biol. 2007 Nov 1;7:208. doi: 10.1186/1471-2148-7-208 (PMC2174951; doi:10.1186/1471-2148-7-208)
Supplement: Additional file 2 — A list of the 272 duplicated gene pairs used in this study. Locus names and their physical positions based on TIGR (Release 5) are listed. [file 1471-2148-7-208-S2.xls]

## Sheet: Gene pairs
Additional Data File3. Total of 272 segmentally duplicated gene pairs identified. Locus name, start site and end site are provided
Locus	Chr11_first	Chr11_end	Locus	Chr12_first	Chr12_end
LOC_Os11g01010.1	162	3165	LOC_Os12g01010.1	1682	4428
LOC_Os11g01030.1	6037	9062	LOC_Os12g01020.1	4477	7440
LOC_Os11g01040.1	13244	14796	LOC_Os12g01030.1	11806	13099
LOC_Os11g01050.1	26139	27634	LOC_Os12g01040.1	24538	26007
LOC_Os11g01060.1	28626	30038	LOC_Os12g01050.1	27025	28438
LOC_Os11g01074.3	36564	43608	LOC_Os12g01060.1	34977	38954
LOC_Os11g01090.1	44371	50691	LOC_Os12g01090.1	42782	49102
LOC_Os11g01100.1	51332	52266	LOC_Os12g01100.1	49744	50678
LOC_Os11g01109.1	52703	54852	LOC_Os12g01110.1	51050	53138
LOC_Os11g01130.1	67344	67955	LOC_Os12g01120.1	63393	64004
LOC_Os11g01140.1	78187	93113	LOC_Os12g01140.2	74285	88965
LOC_Os11g01154.1	93456	98908	LOC_Os12g01160.1	92091	94423
LOC_Os11g01170.1	99824	103177	LOC_Os12g01170.1	95642	99000
LOC_Os11g01180.1	106194	107210	LOC_Os12g01180.1	99799	103008
LOC_Os11g01190.1	109158	115986	LOC_Os12g01190.1	104920	111633
LOC_Os11g01200.1	116155	123610	LOC_Os12g01200.1	111744	119807
LOC_Os11g01210.1	126373	128004	LOC_Os12g01210.1	124923	127386
LOC_Os11g01220.1	128996	133454	LOC_Os12g01220.1	126749	132489
LOC_Os11g01240.1	135610	137959	LOC_Os12g01230.1	132654	134949
LOC_Os11g01270.1	143175	148106	LOC_Os12g01240.1	135205	140120
LOC_Os11g01300.1	161297	162474	LOC_Os12g01260.1	155368	156023
LOC_Os11g01320.1	173253	179303	LOC_Os12g01350.1	203476	206189
LOC_Os11g01330.1	193178	198385	LOC_Os12g01360.1	219456	224841
LOC_Os11g01340.2	198738	202906	LOC_Os12g01370.1	225239	229189
LOC_Os11g01370.1	226279	230877	LOC_Os12g01380.1	241968	246389
LOC_Os11g01380.1	233174	243463	LOC_Os12g01390.1	248725	258877
LOC_Os11g01390.1	244190	244639	LOC_Os12g01400.1	259311	260030
LOC_Os11g01400.1	246082	249718	LOC_Os12g01410.1	262452	264165
LOC_Os11g01410.1	249808	250788	LOC_Os12g01420.1	264610	265986
LOC_Os11g01420.2	251428	253921	LOC_Os12g01430.1	266657	269166
LOC_Os11g01450.1	261586	263495	LOC_Os12g01480.1	288600	290513
LOC_Os11g01480.1	280473	282849	LOC_Os12g01490.1	295616	297850
LOC_Os11g01490.1	285980	292679	LOC_Os12g01500.1	300967	304271
LOC_Os11g01510.2	294655	300611	LOC_Os12g01520.1	312152	317602
LOC_Os11g01530.1	303969	306933	LOC_Os12g01530.2	319214	322923
LOC_Os11g01540.1	307804	309616	LOC_Os12g01540.1	323731	327238
LOC_Os11g01550.1	313532	314451	LOC_Os12g01550.1	330023	330716
LOC_Os11g01570.1	328044	331824	LOC_Os12g01560.1	336846	340466
LOC_Os11g01590.1	340402	344822	LOC_Os12g01570.1	344084	348145
LOC_Os11g01600.2	351202	354323	LOC_Os12g01680.1	410252	412211
LOC_Os11g01610.1	355675	356788	LOC_Os12g01690.1	413959	414621
LOC_Os11g01620.1	358127	361653	LOC_Os12g01700.1	417325	420609
LOC_Os11g01630.1	361999	365411	LOC_Os12g01710.1	421126	424359
LOC_Os11g01660.1	369387	369803	LOC_Os12g01720.1	424940	427263
LOC_Os11g01730.1	391254	395763	LOC_Os12g01730.1	433076	437679
LOC_Os11g01740.1	396421	400949	LOC_Os12g01740.1	438035	442729
LOC_Os11g01780.1	416578	420229	LOC_Os12g01760.1	463699	467351
LOC_Os11g01790.1	421278	424473	LOC_Os12g01770.1	468381	471996
LOC_Os11g01810.1	427376	431591	LOC_Os12g01800.1	482987	485738
LOC_Os11g01820.1	434165	437187	LOC_Os12g01820.1	489788	492834
LOC_Os11g01830.1	437859	443969	LOC_Os12g01830.1	493925	498354
LOC_Os11g01836.1	444335	446928	LOC_Os12g01850.1	498850	502128
LOC_Os11g01842.1	447406	448881	LOC_Os12g01890.1	520227	521682
LOC_Os11g01850.2	450637	452874	LOC_Os12g01900.1	523051	529565
LOC_Os11g01860.1	453617	456054	LOC_Os12g01910.1	530180	534127
LOC_Os11g01869.1	456120	460681	LOC_Os12g01916.1	534871	539349
LOC_Os11g01880.1	480170	483730	LOC_Os12g01930.4	553442	557636
LOC_Os11g01890.1	483798	486701	LOC_Os12g01950.2	561988	564823
LOC_Os11g02010.1	536011	537453	LOC_Os12g01990.1	580870	582389
LOC_Os11g02020.1	539153	541921	LOC_Os12g02000.1	582904	584693
LOC_Os11g02070.1	557804	559719	LOC_Os12g02030.1	601662	603538
LOC_Os11g02080.1	562165	563401	LOC_Os12g02040.1	605574	607215
LOC_Os11g02090.1	565240	567574	LOC_Os12g02050.1	609165	611432
LOC_Os11g02100.1	570322	572075	LOC_Os12g02060.1	613316	614845
LOC_Os11g02110.1	572481	573727	LOC_Os12g02070.1	615624	616637
LOC_Os11g02130.1	582138	584659	LOC_Os12g02080.1	622549	625113
LOC_Os11g02170.1	600257	600898	LOC_Os12g02110.1	637470	638114
LOC_Os11g02180.1	601283	605844	LOC_Os12g02120.1	638746	645684
LOC_Os11g02190.1	608570	614689	LOC_Os12g02130.1	644370	650369
LOC_Os11g02200.1	617440	619126	LOC_Os12g02150.1	655057	657437
LOC_Os11g02210.1	619887	620816	LOC_Os12g02160.1	657672	658919
LOC_Os11g02220.1	622812	623552	LOC_Os12g02170.1	662016	663215
LOC_Os11g02230.1	625870	627066	LOC_Os12g02180.1	673082	675628
LOC_Os11g02240.1	629583	632698	LOC_Os12g02200.1	678074	681269
LOC_Os11g02250.1	640564	641001	LOC_Os12g02210.1	689489	690172
LOC_Os11g02260.1	641580	641984	LOC_Os12g02220.1	690573	690998
LOC_Os11g02270.1	646610	648085	LOC_Os12g02230.1	691719	693659
LOC_Os11g02290.1	650188	651059	LOC_Os12g02240.1	695945	696244
LOC_Os11g02300.2	653977	660239	LOC_Os12g02250.1	697942	704258
LOC_Os11g02310.1	670760	674575	LOC_Os12g02280.1	717524	721216
LOC_Os11g02330.1	679037	679912	LOC_Os12g02290.1	722133	723250
LOC_Os11g02350.1	683614	684629	LOC_Os12g02300.1	726800	727700
LOC_Os11g02379.2	696508	701420	LOC_Os12g02310.1	731978	733218
LOC_Os11g02400.1	714403	715545	LOC_Os12g02330.1	745155	746300
LOC_Os11g02424.2	721933	725976	LOC_Os12g02340.1	759919	761527
LOC_Os11g02440.2	728202	731757	LOC_Os12g02370.2	765434	767581
LOC_Os11g02450.1	733248	736190	LOC_Os12g02380.1	775617	778942
LOC_Os11g02470.1	749014	750211	LOC_Os12g02400.1	788403	789687
LOC_Os11g02480.1	758588	762335	LOC_Os12g02420.1	801492	805097
LOC_Os11g02520.1	781359	782512	LOC_Os12g02440.2	816004	822002
LOC_Os11g02530.1	786549	788031	LOC_Os12g02450.1	823302	824793
LOC_Os11g02540.1	792117	794609	LOC_Os12g02470.1	835516	837755
LOC_Os11g02550.1	800633	804610	LOC_Os12g02490.1	843208	847289
LOC_Os11g02570.1	811089	812510	LOC_Os12g02500.1	853005	854382
LOC_Os11g02580.1	812847	814796	LOC_Os12g02510.1	855275	857043
LOC_Os11g02600.1	820017	821956	LOC_Os12g02520.1	857268	859498
LOC_Os11g02610.1	822418	824829	LOC_Os12g02530.1	860142	862519
LOC_Os11g02620.1	826667	830855	LOC_Os12g02540.1	863792	868553
LOC_Os11g02630.1	836784	838910	LOC_Os12g02550.1	875293	876652
LOC_Os11g02640.1	844154	847344	LOC_Os12g02570.1	886161	889817
LOC_Os11g02660.2	850566	854102	LOC_Os12g02589.1	890782	897452
LOC_Os11g02670.1	855475	859983	LOC_Os12g02620.1	905322	907654
LOC_Os11g02710.1	875097	878245	LOC_Os12g02640.1	911504	915531
LOC_Os11g02720.1	881111	884905	LOC_Os12g02690.1	939852	943058
LOC_Os11g02730.1	885243	886579	LOC_Os12g02700.1	943439	944547
LOC_Os11g02740.1	888143	891244	LOC_Os12g02710.1	946047	949199
LOC_Os11g02750.1	895131	896248	LOC_Os12g02720.1	953461	954644
LOC_Os11g02760.1	904843	909139	LOC_Os12g02730.1	963545	965927
LOC_Os11g02770.1	910478	911491	LOC_Os12g02760.1	974104	976096
LOC_Os11g02820.1	943547	944396	LOC_Os12g02800.1	987597	988874
LOC_Os11g02830.1	946549	951357	LOC_Os12g02810.1	990513	994961
LOC_Os11g03050.1	1070347	1075829	LOC_Os12g02820.1	1004447	1010142
LOC_Os11g03060.1	1077105	1081413	LOC_Os12g02830.1	1011301	1015842
LOC_Os11g03070.1	1084611	1087360	LOC_Os12g02840.1	1017201	1020176
LOC_Os11g03110.1	1118747	1122351	LOC_Os12g02870.1	1042533	1046118
LOC_Os11g03130.1	1127569	1129824	LOC_Os12g02880.1	1051828	1052879
LOC_Os11g03150.1	1132890	1133960	LOC_Os12g02900.1	1062020	1067900
LOC_Os11g03160.1	1135059	1140412	LOC_Os12g02910.1	1068974	1074419
LOC_Os11g03180.1	1153273	1155157	LOC_Os12g02920.1	1080583	1081152
LOC_Os11g03190.1	1157468	1159597	LOC_Os12g02930.1	1088401	1088841
LOC_Os11g03200.1	1161137	1163911	LOC_Os12g02950.1	1092738	1095564
LOC_Os11g03210.1	1165520	1166164	LOC_Os12g02960.1	1096476	1097417
LOC_Os11g03220.1	1166727	1169429	LOC_Os12g02970.1	1097580	1100299
LOC_Os11g03230.1	1174881	1177217	LOC_Os12g02980.2	1106401	1109538
LOC_Os11g03300.1	1232929	1235053	LOC_Os12g03040.1	1138154	1140356
LOC_Os11g03310.1	1240174	1241368	LOC_Os12g03050.1	1145995	1147587
LOC_Os11g03380.1	1273455	1278092	LOC_Os12g03060.1	1150579	1154729
LOC_Os11g03390.1	1279034	1280763	LOC_Os12g03070.1	1155635	1157567
LOC_Os11g03400.1	1284393	1285260	LOC_Os12g03090.1	1168472	1169460
LOC_Os11g03410.1	1287705	1291333	LOC_Os12g03100.1	1171671	1174788
LOC_Os11g03420.1	1297251	1297994	LOC_Os12g03110.1	1179462	1180200
LOC_Os11g03430.1	1305317	1307724	LOC_Os12g03130.1	1188043	1190517
LOC_Os11g03440.1	1316227	1317706	LOC_Os12g03150.1	1199471	1201119
LOC_Os11g03450.1	1323620	1324078	LOC_Os12g03170.1	1210841	1211679
LOC_Os11g03460.1	1324463	1327969	LOC_Os12g03180.1	1211877	1215296
LOC_Os11g03470.1	1328411	1332416	LOC_Os12g03190.1	1215707	1219583
LOC_Os11g03484.1	1334134	1343997	LOC_Os12g03200.1	1219954	1224034
LOC_Os11g03500.1	1347039	1351398	LOC_Os12g03260.1	1250211	1255056
LOC_Os11g03540.1	1363214	1368690	LOC_Os12g03290.1	1268565	1273766
LOC_Os11g03550.1	1371706	1374732	LOC_Os12g03320.1	1283830	1285605
LOC_Os11g03560.1	1379713	1380036	LOC_Os12g03330.1	1290584	1290910
LOC_Os11g03570.1	1380786	1388516	LOC_Os12g03340.1	1291669	1299969
LOC_Os11g03580.1	1389586	1390713	LOC_Os12g03350.1	1301340	1302288
LOC_Os11g03590.1	1391724	1393980	LOC_Os12g03360.1	1304139	1306108
LOC_Os11g03600.1	1396106	1397351	LOC_Os12g03370.1	1308401	1309703
LOC_Os11g03610.1	1401004	1404137	LOC_Os12g03390.1	1314753	1316248
LOC_Os11g03620.1	1404321	1406202	LOC_Os12g03400.1	1316605	1318925
LOC_Os11g03640.1	1409922	1414619	LOC_Os12g03410.1	1322539	1325834
LOC_Os11g03660.1	1424901	1425915	LOC_Os12g03420.1	1331841	1332568
LOC_Os11g03670.1	1428207	1431728	LOC_Os12g03430.1	1335826	1338425
LOC_Os11g03680.1	1432751	1434200	LOC_Os12g03440.1	1341002	1343257
LOC_Os11g03690.1	1434830	1436760	LOC_Os12g03450.1	1345249	1347258
LOC_Os11g03710.1	1441729	1443670	LOC_Os12g03460.1	1353985	1356035
LOC_Os11g03730.3	1452590	1459065	LOC_Os12g03470.2	1358572	1365649
LOC_Os11g03760.1	1471914	1476591	LOC_Os12g03500.1	1386551	1390278
LOC_Os11g03770.1	1480581	1481553	LOC_Os12g03510.1	1392045	1392655
LOC_Os11g03780.1	1483074	1491359	LOC_Os12g03530.1	1396392	1403943
LOC_Os11g03794.1	1490405	1495340	LOC_Os12g03540.1	1404136	1408433
LOC_Os11g03810.1	1500738	1504746	LOC_Os12g03630.1	1451167	1455276
LOC_Os11g03820.1	1505830	1511513	LOC_Os12g03640.1	1456297	1458940
LOC_Os11g03840.1	1521024	1523817	LOC_Os12g03650.1	1461306	1463813
LOC_Os11g03880.1	1544921	1547579	LOC_Os12g03690.1	1490359	1492845
LOC_Os11g03890.1	1550980	1553325	LOC_Os12g03710.1	1496370	1498353
LOC_Os11g03900.1	1553648	1558870	LOC_Os12g03720.1	1499415	1504655
LOC_Os11g03910.1	1561203	1564097	LOC_Os12g03730.1	1506770	1513053
LOC_Os11g03970.1	1602697	1608155	LOC_Os12g03810.3	1553888	1559308
LOC_Os11g03980.1	1608336	1609068	LOC_Os12g03816.1	1558859	1560568
LOC_Os11g03990.1	1609889	1614246	LOC_Os12g03822.1	1561101	1565512
LOC_Os11g04020.1	1617495	1622979	LOC_Os12g03830.1	1567001	1571324
LOC_Os11g04030.2	1625475	1630422	LOC_Os12g03860.2	1583171	1588135
LOC_Os11g04060.1	1640193	1644545	LOC_Os12g03870.1	1593733	1599962
LOC_Os11g04070.1	1645484	1647854	LOC_Os12g03880.1	1600954	1603462
LOC_Os11g04104.1	1656864	1667363	LOC_Os12g03899.1	1605073	1619845
LOC_Os11g04130.1	1673387	1673715	LOC_Os12g03920.1	1621020	1625198
LOC_Os11g04150.1	1680094	1687100	LOC_Os12g03950.1	1634122	1641673
LOC_Os11g04160.1	1688435	1690341	LOC_Os12g03960.1	1645375	1647104
LOC_Os11g04170.1	1690862	1693286	LOC_Os12g03970.1	1647300	1649655
LOC_Os11g04174.1	1693474	1695099	LOC_Os12g03980.1	1650422	1651037
LOC_Os11g04180.1	1695431	1698221	LOC_Os12g03990.1	1651554	1654465
LOC_Os11g04190.1	1701179	1704478	LOC_Os12g04000.1	1657206	1659737
LOC_Os11g04200.1	1706628	1711885	LOC_Os12g04010.1	1662763	1667987
LOC_Os11g04210.1	1713988	1717849	LOC_Os12g04020.1	1670493	1674232
LOC_Os11g04220.1	1717965	1734148	LOC_Os12g04030.1	1674882	1681837
LOC_Os11g04230.1	1737841	1740887	LOC_Os12g04060.1	1707508	1710344
LOC_Os11g04274.1	1770806	1772632	LOC_Os12g04080.1	1712134	1713663
LOC_Os11g04281.1	1773368	1774024	LOC_Os12g04090.1	1714125	1714743
LOC_Os11g04290.1	1774408	1776731	LOC_Os12g04100.1	1715156	1716740
LOC_Os11g04310.1	1794376	1795923	LOC_Os12g04110.1	1718705	1725257
LOC_Os11g04320.1	1797781	1799337	LOC_Os12g04120.1	1726835	1729563
LOC_Os11g04330.1	1800185	1801663	LOC_Os12g04130.1	1731193	1733980
LOC_Os11g04350.1	1807130	1808538	LOC_Os12g04140.1	1738759	1739846
LOC_Os11g04360.1	1810714	1812624	LOC_Os12g04150.1	1744254	1745591
LOC_Os11g04370.1	1812629	1815762	LOC_Os12g04160.1	1746182	1749056
LOC_Os11g04380.1	1817917	1819505	LOC_Os12g04170.1	1750751	1752195
LOC_Os11g04390.1	1820360	1827454	LOC_Os12g04180.2	1754561	1758696
LOC_Os11g04400.1	1828395	1831070	LOC_Os12g04200.1	1765096	1766963
LOC_Os11g04440.2	1848547	1852977	LOC_Os12g04210.1	1773945	1776700
LOC_Os11g04460.1	1858334	1864303	LOC_Os12g04220.1	1782572	1788817
LOC_Os11g04470.1	1864568	1865996	LOC_Os12g04230.1	1789093	1790190
LOC_Os11g04480.1	1867964	1871288	LOC_Os12g04240.2	1793262	1796406
LOC_Os11g04490.1	1878340	1880910	LOC_Os12g04260.1	1801703	1806513
LOC_Os11g04500.1	1882964	1886469	LOC_Os12g04270.1	1806669	1810161
LOC_Os11g04510.1	1890538	1891677	LOC_Os12g04280.1	1812870	1814809
LOC_Os11g04520.3	1893739	1897890	LOC_Os12g04290.1	1816612	1820694
LOC_Os11g04530.1	1898425	1901445	LOC_Os12g04320.1	1829781	1831036
LOC_Os11g04540.1	1916489	1917513	LOC_Os12g04340.1	1836790	1837993
LOC_Os11g04550.1	1919916	1920932	LOC_Os12g04350.1	1841433	1842707
LOC_Os11g04560.1	1930410	1931509	LOC_Os12g04360.1	1850395	1851189
LOC_Os11g04570.1	1932914	1938818	LOC_Os12g04370.1	1852598	1857136
LOC_Os11g04590.1	1941620	1943002	LOC_Os12g04380.1	1858794	1860188
LOC_Os11g04600.1	1950555	1953600	LOC_Os12g04410.1	1868475	1871099
LOC_Os11g04650.1	1980525	1981824	LOC_Os12g04424.1	1881576	1887287
LOC_Os11g04670.1	1985059	1990942	LOC_Os12g04440.1	1887941	1893918
LOC_Os11g04680.1	1991285	1993060	LOC_Os12g04450.1	1895033	1897476
LOC_Os11g04690.1	1994648	1995343	LOC_Os12g04460.1	1898902	1899588
LOC_Os11g04700.1	1997078	2000551	LOC_Os12g04470.1	1900516	1901956
LOC_Os11g04710.1	2002826	2005979	LOC_Os12g04480.1	1904846	1908150
LOC_Os11g04720.2	2009229	2011263	LOC_Os12g04500.1	1914854	1916596
LOC_Os11g04730.1	2011134	2013681	LOC_Os12g04510.1	1916846	1919667
LOC_Os11g04740.1	2015624	2020096	LOC_Os12g04520.1	1921206	1925697
LOC_Os11g04750.1	2020289	2021508	LOC_Os12g04530.1	1925876	1927095
LOC_Os11g04760.1	2023666	2024973	LOC_Os12g04540.1	1928974	1930164
LOC_Os11g04770.1	2025739	2026179	LOC_Os12g04580.1	1936309	1936617
LOC_Os11g04820.1	2050147	2050502	LOC_Os12g04680.1	1982960	1983384
LOC_Os11g04830.1	2052137	2055113	LOC_Os12g04690.1	1985249	1988232
LOC_Os11g04840.1	2055250	2059246	LOC_Os12g04700.1	1988582	1993268
LOC_Os11g04850.1	2059758	2062391	LOC_Os12g04860.2	2086516	2089629
LOC_Os11g04880.1	2070410	2073046	LOC_Os12g04920.1	2115499	2116316
LOC_Os11g04890.1	2073422	2075952	LOC_Os12g04930.1	2119916	2123400
LOC_Os11g04950.1	2108008	2114673	LOC_Os12g04940.1	2127574	2134180
LOC_Os11g04980.1	2127753	2137256	LOC_Os12g04990.2	2160546	2169072
LOC_Os11g04990.1	2141080	2143972	LOC_Os12g05000.1	2170629	2173958
LOC_Os11g05010.3	2164061	2167096	LOC_Os12g05040.4	2192737	2197849
LOC_Os11g05050.2	2200023	2203656	LOC_Os12g05050.1	2214870	2218486
LOC_Os11g05080.1	2220606	2224910	LOC_Os12g05080.1	2230248	2233905
LOC_Os11g05090.1	2225663	2229800	LOC_Os12g05090.1	2235009	2238463
LOC_Os11g05100.1	2230462	2234960	LOC_Os12g05100.1	2240328	2243608
LOC_Os11g05110.1	2235068	2239462	LOC_Os12g05110.1	2244321	2248835
LOC_Os11g05120.1	2240903	2243075	LOC_Os12g05170.1	2285740	2286920
LOC_Os11g05160.1	2266864	2269941	LOC_Os12g05200.1	2304432	2308611
LOC_Os11g05170.1	2272246	2272991	LOC_Os12g05210.1	2311451	2312273
LOC_Os11g05190.1	2287185	2288453	LOC_Os12g05260.1	2337073	2338165
LOC_Os11g05250.1	2320717	2323376	LOC_Os12g05350.1	2410369	2411119
LOC_Os11g05280.1	2335605	2336621	LOC_Os12g05360.1	2416957	2418466
LOC_Os11g05290.1	2339475	2340541	LOC_Os12g05370.1	2425130	2428788
LOC_Os11g05320.1	2352335	2357106	LOC_Os12g05394.1	2440465	2445066
LOC_Os11g05340.1	2360348	2367995	LOC_Os12g05420.1	2450805	2454624
LOC_Os11g05370.1	2378043	2379078	LOC_Os12g05430.1	2459538	2460311
LOC_Os11g05380.1	2386304	2388224	LOC_Os12g05440.1	2466931	2468702
LOC_Os11g05400.1	2419507	2422484	LOC_Os12g05510.1	2520695	2522452
LOC_Os11g05410.1	2428838	2432936	LOC_Os12g05540.1	2534823	2538022
LOC_Os11g05430.1	2438566	2439788	LOC_Os12g05560.1	2550195	2550440
LOC_Os11g05450.1	2444095	2444523	LOC_Os12g05580.1	2561789	2562382
LOC_Os11g05470.1	2448429	2450007	LOC_Os12g05590.1	2564215	2565564
LOC_Os11g05480.1	2458158	2464637	LOC_Os12g05680.1	2604719	2611492
LOC_Os11g05520.1	2485289	2485837	LOC_Os12g05730.2	2642976	2644316
LOC_Os11g05600.1	2535682	2538894	LOC_Os12g05980.1	2750933	2751655
LOC_Os11g05614.1	2546455	2549032	LOC_Os12g05990.1	2761324	2762601
LOC_Os11g05640.1	2556939	2559110	LOC_Os12g06010.1	2767413	2776005
LOC_Os11g05650.1	2561056	2564404	LOC_Os12g06020.1	2779552	2782706
LOC_Os11g05660.1	2564875	2566295	LOC_Os12g06030.1	2783264	2784442
LOC_Os11g05690.1	2592696	2598651	LOC_Os12g06060.1	2815376	2821879
LOC_Os11g05740.1	2627611	2629467	LOC_Os12g06080.1	2834309	2836130
LOC_Os11g05770.1	2654947	2656403	LOC_Os12g06150.1	2897693	2899071
LOC_Os11g05780.1	2661120	2662433	LOC_Os12g06160.1	2910704	2911579
LOC_Os11g05800.1	2678630	2683752	LOC_Os12g06180.1	2927021	2933408
LOC_Os11g05810.1	2683848	2684983	LOC_Os12g06190.1	2933219	2934643
LOC_Os11g05860.1	2734293	2735371	LOC_Os12g06260.1	2978479	2979864
LOC_Os11g05880.1	2755661	2760888	LOC_Os12g06270.1	2981715	2992140
LOC_Os11g06010.1	2827505	2833603	LOC_Os12g06330.1	3023062	3028393
LOC_Os11g06020.1	2833894	2840422	LOC_Os12g06340.2	3028598	3033637
LOC_Os11g06140.1	2921499	2925077	LOC_Os12g06490.1	3127503	3130910
