# Supplementary material for: Patterns of selective constraints in noncoding DNA of rice
Source: BMC Evol Biol. 2007 Nov 1;7:208. doi: 10.1186/1471-2148-7-208 (PMC2174951; doi:10.1186/1471-2148-7-208)
Supplement: Additional file 3 — Sequence alignments of the 605 intron pairs used in this study. Locus names and intron ordinal positions based on TIGR (Release 5) are listed. [file 1471-2148-7-208-S3.txt]

Additional Data File3. Total of 605 intron pairs were aligned.In the definition
line, locus identifier, intron position and intron pair information is provided.
>LOC_Os11g01030.1|intron position:1|intronpair1-1
gtatgtatactatatgcgttcagcaaatcagtatactccagatagtagatgcatgcatgcagatggcccgatcgaagaagagtcgtcggaatctagtagtgctaattagttacatatgagatatgatgatcgagtgatactatatgaggagatcttaccccatggcccttgccgaaaagagatgcgagtcacactagctagttagtgcagtgagtgaccccacgagctgcaagccaccaactaggacgtactagaaatctagaatgaattgaatccactagaagccaaggaatccggcgcagtcagaaagcaagcgtcagcaaccgcactagctaggataccgatacccagctagtaggattaattacaagttaattatactaaaattaattagtattaactaagtaactatatgcatatgcgcag
>LOC_Os12g01020.1|intron position:1|intronpair1-2
gtatgtatactatatgcgttcagcaaatcagtatactccagatagtagatgcatgcatgcagatggcccgatcgaagaagagtcgtcggaatctagtagtgctaattagttacatatgagatatgatgatcgagtgatactatatgaggagatcttaccccatggcccttgccgaaaagagatgcgagtcacactagctagttagtgcagtgagtgaccccacgagctgcaagccaccaactaggacgtactagaaatctagaatgaattgaatccactagaagccaaggaatccggcgcagtcagaaagcaagcgtcagcaaccgcactagctaggataccgatacccagctagtaggattaattacaagttaattatactaaaattaattagtattaactaagtaactatatgcatatgcgcag
>LOC_Os11g01074.3|intron position:1|intronpair2-1
gtaagatatgaagtaggcattgttaaacagtttgaatttgtaaccttttgtgtttactggtgactattcttgagatttttctaattatgaaggctattttgttctctgtcatgtcctttcatgcttgcagctagtatcaagtcaacagtgaaatgattcactaggttttgaggaagatcaatttaagggatctattgtttcattgtgtttgaacttagcttaacatgtattagtttatattagaagtattgagcattgattttagtatgaagacaatcaaagaaaattgagatttatgcatatcttttaagcatatctgaagttttgttggttttgcag
>LOC_Os12g01060.1|intron position:3|intronpair2-2
gtaagatatgaagtaggcattgttaaacagtttgaatttgtaaccttttgtgtttactggtgactattcttgagatttttctaattatgaaggctattttgttctctgtcatgtcctttcatgcttgcagctagtatcaagtcaacagtgaaatgattcactaggttttgaggaagatcaatttaagggatctattgtttcattgtgtttgaacttagcttaacatgtattagtttatattagaagtattgagcattgattttagtatgaagacaatcaaagaaaattgagatttatgcatatcttttaagcatatctgaagttttgttggttttgcag
>LOC_Os11g01109.1|intron position:1|intronpair3-1
gtagcgtggggagcatgggaggtggtgtggggagctcgggcaaatggggagaaggggagaggctgccctggggagcatttttgataggctcggggaggagagatcgtggccgagaggggcggcaaccggctagcaacgcgggggaagagagagagagagagggcggcggattcgaaattcaaatccgtgccgatttgcgggcgcggcgcacgggcggagtggaggaggtgggtggcggtcacgggcgacgcgggggaggggagcgtagtgggcgcgggggaggcgacgacatggggagaaggcggccatggcggttttggcttgggaggccagaggtaggggaagagctgacgggtgggaccgccggtcccacttgtcagcgaggggaggaaggaggaggagggaggcaaaatagactttgcgcggggaggcaaaagggccgggccgagggagagggataggccggcctgagggagagagagggggtgcgcagctgcgggaggtgaagggggattgggccaaaagcggcccaaaaaggaggaaggggaagttttaatttgttttacaatttaatttaattgattaaatggtgtttgtattattataattacttcttgagctctgaaaattcacgggaaatttcagagagtttattagggcacagagaatattacaaaatattcccggataagatttttaaaggaatttttaatttcctctataatttcacttgattaaattgctttaacttttatttaatttctacaaaatgtattatttaatgatttttaattctgaatgaaaattggggcgttacagctaggacgcgcatgagcaccaatgcggcacaaccattattgcccaagcctagatggattagggttccctaccag
>LOC_Os12g01110.1|intron position:1|intronpair3-2
gtagcgtggggagcacgggaggtggtgtggggagctcgggcaaatggggagaaggggagaggctgccccggggagtatttttgataggctcggggaggagagatcgtggccgagaggggcggcaaccggctagcaacgcgggggaagagag----agagagggcggcggattcgaaattcaaatccgtgccgatttgcgggcgcggcgcgcgggcggagtggaggaggtgggtggcggtcacgggcgacgcgggggaggggagcgtagtgggcgcgggggaggcgacgacatggggagaaggcggccatggcggttttggcttgggaggccagaggtaggggaagagctgacgggtgggaccgccggtcccacttgtcagcgaggggaggaaggaggaggagggaggcaaaataggctttgcgcggggaggcaaaagggccgggccgagggagagggataggccggcctgagggagagagagggggtgcgcggctgcgggaggtgaagggggattgggccaaaagcggcccaaaaaggaggaaggggaagttttaatttgttttacaatttaatttaattgattaaatggtgtttgtattattataattacttcttgagctctgaaaattcacgggaaatttcagagagtttattagggcacagagaatattacaaaatattcccggataagatttttaaaggaatttttaatttcctctataatttcacttgattaaattgctttaacttttatttaatttctacaaaatgtattatttaatgatttttaattctgaatgaaaattggggcgttacagctaggacgcgcatgagcaccaatgcggcacaaccattattgcccaagcctagatggattagggttccctaccag
>LOC_Os11g01190.1|intron position:2|intronpair4-1
gtttcttcccttcccttccctcccctccccaccactctactctccaca-cccccttccattcacctcccttttgcatctccactgcag
>LOC_Os12g01190.1|intron position:1|intronpair4-2
gtttcttccctt----------ccctccccaccactctactctccacaccccccttccattcacctcccttttgcatct-cactgcag
>LOC_Os11g01190.1|intron position:11|intronpair5-1
gtatgatgctgcttagggtctcatgatatgttttaaaatgtgaatttgttgctaaaatttttttggtatgagcag
>LOC_Os12g01190.1|intron position:9|intronpair5-2
gtatgatgctgcttagggtctcatgatatgttttaaaatgtgaatttgttgctaaaatttttttggtatgagcag
>LOC_Os11g01190.1|intron position:12|intronpair6-1
gtgagtagtatgaagttatattacgctgcttgtttattaaattcttaatgaacagtgagatgcattttagtactgcagttaatgtttttattttaatatttattttatatatttgaggtaatattaatgtgtcacaaaacaaatagatgtgttcgctaggatacagaagggatccaatgtttgtgcacccattcccctcttttaattcaatgttggcaatcttgtaacatatgtgattgggttgtggagctattaagtataaaatgcactgtatttttatgttgaagcattttagtaactgatgttttcaccatggtacttctatgtacttacaaaaaaaatgctttttcag
>LOC_Os12g01190.1|intron position:10|intronpair6-2
gtgagtagtatgaagttatattacgctgcttgtttattaaattcttaatgaacagtgagatgc-----agtactgcagttaatgtttttattttaatatttattttatatatttgaggtaatattaatgtgtcacaaaacaaatagatatattcgctaggatacagaagggatccaatgtttgtgcacccattcccctcttttaattcaatgttggcaatcttgtaacatatgtgattgggttgtggagctattaagtataaaatgcactgtgtttttatgttgaagcattttagtaactgatgttttcaccatggtacttctatgtacttacaaaaaaaatgctttttcag
>LOC_Os11g01190.1|intron position:13|intronpair7-1
gtttgctctctctctctctctctctctctctctctctctgcttctcctaaaacaatttcagtttctaataagtttgcaatgttttgcag
>LOC_Os12g01190.1|intron position:11|intronpair7-2
gt------------------------tctctctctctctgcttctcctaaaacaatttcagtttctaataagtttgcaatgttttgcag
>LOC_Os11g01190.1|intron position:3|intronpair8-1
gtccctccatctcaaaccgtcttttttcctttcacctcactaactgcactgacatgcgaagatggccgcacaagagcttagggtcttcagttcaacaaaacgaaacatcacccagttgtcgtaaattgtggtttgcaaagcgccataagcaacttcttttacctgtctatcgcatcggaaattttgtacttatgcttcttttaatggaaacag
>LOC_Os12g01190.1|intron position:2|intronpair8-2
gtccctccatctcaaaccgtcttttttcctttcacctcactaactgcactgacatgcgaagatggccgcacaagagcttagggtcttcagttcaacaaaacgaaacatcacccagttgtcgtgaattgtggtttgcaaagcgccataagcaacttcttttacctgtctatcgcatcggaaattttgtacttatgcttcttttaatggaaacag
>LOC_Os11g01190.1|intron position:4|intronpair9-1
gtgagtaccattttgtgcacagacagattcttttcaactgagtaatgtgtatattttgtttctcaccttggcaacacaattcattttttatttcag
>LOC_Os12g01190.1|intron position:3|intronpair9-2
gtgagtaccatattgtgcacagacagattcttttcaactgagtaatgtgtatattttgtttctcaccttggcaacacaattcattttttatttcag
>LOC_Os11g01190.1|intron position:7|intronpair10-1
gtcaccctctatgctttgtagccttattgcagcagttttttttacataacgcagttaacctaatagttaatggtttgttgcag
>LOC_Os12g01190.1|intron position:5|intronpair10-2
gtcaccctctatgctttgtagccttattgcagcagttttttttacataacgcagttagcctaatcgttaatggtttgttgcag
>LOC_Os11g01190.1|intron position:8|intronpair11-1
gtatactcgttgcttcatcctggcagctttatttaccattactctacctactgccatccttctgagggcttttttcttcttttttttag
>LOC_Os12g01190.1|intron position:6|intronpair11-2
gtatactcgttgcttcatcctggcagctttatttaccattactctacctactgccatccttctgagggcttttatcttctcttttttag
>LOC_Os11g01190.1|intron position:9|intronpair12-1
gtaagctgagctcgttgaacatatgtgtggaaagttccactgttccttattatgcttgcatctgttttattatatcaaaggcactgtgccagtcctagccatatgtactttttcccctgccaagcctactgctactgttactatataatgctcttctgttctgagaatttgtagtctatcaacttttccctatactatgcatgaattattatgctttgctaaatgctaagattttcagtagttctgattggtgcttttgactcatcatctctcgttcctacag
>LOC_Os12g01190.1|intron position:7|intronpair12-2
gtaagctgagctcgttgaacatatgtgtggaaagttccactgttccttattatg--------------------------gcactgtgccagtcctagccatatgtactttttcccctgccaagcctactgctactgttactatataatgctcttctgttctgagaatttgtagtctatcaacttttccctatactatgcatgaattattatgctttgctaaatgctaagattttcagtagttctgattggtgctttcgactcatcatctctcgttcctacag
>LOC_Os11g01190.1|intron position:10|intronpair13-1
gtatgttttttatactgaaaaatccattgggacactggacatgctcatttctgtttgatttcatgctgctacattaactggtcttattttgtacag
>LOC_Os12g01190.1|intron position:8|intronpair13-2
gtatgttttttatactgaaaaatccattgggacactggacatgttcatttctgtttgatttcatgctgctacattaactggtcttattttgtacag
>LOC_Os11g01200.1|intron position:1|intronpair14-1
gtcagtcactctcg---------------------tctt-----------tttcttggaactcactgattaccacccttctttaccattcgctgcacccgcttcagcttcagggcagggaaatcaaatccatctccaaatataaatctctaaaagaaaatcccatctttgatttgttgcatgcag
>LOC_Os12g01200.1|intron position:1|intronpair14-2
gtcagtcactctccctctcactcaccctactcccttcttttcttttcgagtttcttggaactcaataatttccacccttctttaccattcgctggacctccttcagcttcagggctgggaaatcaaatccatctccaaatataaatctctacaagaaaattccatctttgatttgatgcatgcag
>LOC_Os11g01200.1|intron position:2|intronpair15-1
gtatgcgctactactgctgcatagcaccactgttcatactttcgttacaatatctggctaaagaatttgttgttgatgatgttttcag
>LOC_Os12g01200.1|intron position:2|intronpair15-2
gtatgcgctactactgctgcgtagcaccattgttcatactttcgttgcaatatctgcctaaagaatttgttgttgatgatgttttcag
>LOC_Os11g01200.1|intron position:11|intronpair16-1
gtaagttcctatggtcctaccatctgatgataaatctagtttgcagaatcaacaccaaattgtcgttgtgtagagaatgattcttctacaagtaaatgttccatgtgtagttatattttagaatattagggtctccatgatttcgtatggtatctcattatctcctcccctcatacagtaattattttgagaaattttttgaagtcatatgcatagtttgtgcagtggtttccacgattttatcggattggtacttttcacctgatatttccctagataatacagcaaattcatgcttgagttttctttttccagttttggataaggattcgtgttccgaaaaacttataggatcttcactgatgtataagccttttcttttctgttctgatgtttacttctttccagtcttaactaaaaactgaatacaaactgtcaagatttgagaagtttccatgctacacataaatcaaggctcagctgcggctttgtctacttgtctagctcgtgcatgattctttgacactgaggctcaggattgacatgaactttatcatactttgacag
>LOC_Os12g01200.1|intron position:11|intronpair16-2
gtaagttcctatggtcctaccatctgatgataaatctagtttgcagaatcaacaccaaattgtcgttgtgtagagaatgattcttctacaagtaaatgttccatgcgtagttatattttagaatattagggtctccatgatttcgtatggtatctcattatctcctcccctcatacagtaattattttgagaaattttttggagtcatatgcatagtttgtgcagtggtttccacgattttatcagattggtacttttcacctgatatttccctagataatacagcaaattcatgcttgagttttctttttccagttttggataaggattcgtgttctgaaaaacttataggatcttcactgatgtataagccttttcttttctgttctgatgtttacttctttccagtcttaactaagaactgaatacaaactgtcaagatttcagaagtttccatactacacataaatcaaggctcagctgcggctttgtctacttgtctagctcgtgcatgattctttgacactgaggctcaggattgacatgaactttatcatactttgacag
>LOC_Os11g01200.1|intron position:12|intronpair17-1
gtttatctccctcccttcctcgtgtacaattttcctgtgattattctaccaacatgcatttcaaagattctgaagtctttcatttccatgaaaaa-aaaataaaatatcag
>LOC_Os12g01200.1|intron position:12|intronpair17-2
gtttatctccctcccttcctcgtgtacaattttcctgtgattattctaccaacatgcatttcaaagattctgaagtctttcatttccatgaaaaataaaataaaatatcag
>LOC_Os11g01200.1|intron position:13|intronpair18-1
gtaaggccatgtctttcctgaaatttatgaagtctattcttgttatcaatggccttgcaaattgaattgctatatacctttgtaacatctgatgccaagtgttccccaagctcaccctttttgcgtgtgctcgtag
>LOC_Os12g01200.1|intron position:13|intronpair18-2
gtaaggccatgtctttcctgaaatttatgaagtctattcttgttatcaatggccttgcaaattgaattgctatatacctttgtaacatctgatgccaagtgttccccaagctcaccctttttgcgtgtgctcgtag
>LOC_Os11g01200.1|intron position:14|intronpair19-1
gtaagaagtagtaggtcttatgatgatacatgaactttgcatttagtctttcttcctgatagtgaattatcaaagatatccgagcaattggcgcggacaaagatgctgagtgaagagttgtgaattggcag
>LOC_Os12g01200.1|intron position:14|intronpair19-2
gtaagaagtagtaggccttatgatgatacatgaactttgcatttagtctttcttcctgatagtgaattatcaaagatatccgagcgattggcgcagacaaagatgctgagtgaagagttgtccattggcag
>LOC_Os11g01200.1|intron position:3|intronpair20-1
gtaagcaattgtctgtctgtctgtctgtgttgtagaataaatggaaatatacacctactgtgttataatttgggcttctggttatattgacag
>LOC_Os12g01200.1|intron position:3|intronpair20-2
gtaagcaat----tgtctgtctgtctgtgttgtagaataaatggaaaaatacacctgctgtgttataatttggtcttctggttatattgacag
>LOC_Os11g01200.1|intron position:4|intronpair21-1
gtaagatgatcctgtcaatctgccttcaattttgagtttttgtgctcaatatttgaacatttgagatctaaggatcatttcttgcag
>LOC_Os12g01200.1|intron position:4|intronpair21-2
gtaagatgatcctgtcaatctgccttcaattttgagtttttgtgctcaatatttgaacatttgagatctaaggatcatttcttgcag
>LOC_Os11g01200.1|intron position:5|intronpair22-1
gtaagatcagaatagtttattttttgctctcccctctttgtagttggcttttttctgataaatttatttcttcaaattcag
>LOC_Os12g01200.1|intron position:5|intronpair22-2
gtaagatcagaatagtttattttttgctctcccctctttgtagttggcttttttctgataaatttatttcttcaaattcag
>LOC_Os11g01200.1|intron position:6|intronpair23-1
gtgagtttcccattattttgatagtgcatcctggaaacattattcttgtaatttagcacttagggtgcttgtgtctgcactgcag
>LOC_Os12g01200.1|intron position:6|intronpair23-2
gtgagttttccattattttgatagtgtatcctggaaacattattcttgtaatttagcacttagggtgcttgtgtctgcactgcag
>LOC_Os11g01200.1|intron position:7|intronpair24-1
gtaagttatacgcttcagtacactttctttccacccccatgctatttgtattgcaagtgcagtaaatatgaatttgtgctgttattttgttcttatgatcctcaagacctcaacatgcatcatcgctatagattttatctcattttactgctttattcattgtattgaaacgaaaataccttactgatccaagccttcacag
>LOC_Os12g01200.1|intron position:7|intronpair24-2
gtaagttatacgcttcagtacactttctttccacccccatgctatttgtattgcaagtgcagtaaatatgaatttgtgctgttattttgttcttatgatcctcaagacctcaacatgcatcattgctatagattttatctcattttactgctttattcattgtattgaaacaaaaataccttactgatccaagccttcacag
>LOC_Os11g01200.1|intron position:8|intronpair25-1
gtatgtgtagctttttctttaagcatagcttaatcatttgatatgagcagtgcatacttttgtgcctatatgaactccagtgtggcttagcaaggttcatttaccttcgatgaaagtatatatttgtttcccatgtaaatcgagtacctaacttgtgcataggattgtgctgtttgttctgatctgttacctgtatgcag
>LOC_Os12g01200.1|intron position:8|intronpair25-2
gtatgtgtagctttttctttaagcatagcttaatcatttgatatgagcagtgcatacttttgtgcctatatgaactccagtgtggcttagcaagcttcatttaccttcgatgaaagtatatatttgtttcccatgtaaatcgagtacctaacttgtgcataggattgtgctgtttgttctgatctgttacccgtatgcag
>LOC_Os11g01200.1|intron position:9|intronpair26-1
gtgcgtattctttagctcattgggcatatctggtatggtgtatggtcgcgtagtaattactttgtgtctccag
>LOC_Os12g01200.1|intron position:9|intronpair26-2
gtgcgtattctttagctcattggacatatctggtatggtgtatggtcgcgtagtaattactttgtgtctccag
>LOC_Os11g01240.1|intron position:2|intronpair27-1
gtacactcttgttgatgctgccacattgaggaagtgtgtcaaatgcagtggctctttctgcattagctgtaaggtcccatggcatcatcag
>LOC_Os12g01230.1|intron position:2|intronpair27-2
gtacactcttgttgatgctgccacattgaggaagtgtgtcaaatgcagtggctctttctgcattagctgtaaggtcccatggcatcatcag
>LOC_Os11g01270.1|intron position:1|intronpair28-1
gtac---ataccatcatcatcatccaacctgtcc-------gtcatattctgccatcaccaaaaatgccttatgcactgtaacatcgtttgttaatcaatactggcct---------aaagttgatttatatcctttcccttttgactctctagacctggagtaccttttag---------caaagctatacctcagtttgaacaatattattgttgtctcatgacatctaataagatgataacattgtgatgctaatcaga-tggtcaccaattgtaacaactgtaccataaatgctgaatttagtttctttggcatgcctccaattttctttcaaagctattcatattggttttcttcaagtatgcagatttattgtaaggtgttttctgttactcagtatttttctggttttactgagaaaatgcgtgttgca--tgttacttaaatattagcagctctcaaccatactacttcctgtacaacatgatcatagtatcttatttcttttatgtgttcatattcactacttcagactcttcatattcagaatatgcataagacaaattcccgatggatctttattgtgttaaatggtttacaattatgtacagataactagcgctccaaagattggcttgatgatgttggtctgacattgatatcgctgaaatattatttctgataatgttactttattgttctattggaaatggatagaggtgattcttgcatgttgttatcctaagctcttttttcttgcttctgcag
>LOC_Os12g01240.1|intron position:1|intronpair28-2
gtacatgataccatcttcatc-ttcatcttcaccttcatttgtcatattctcccatcaccataaatgccttatgcactgtaacctcgtttgttaattattactggcctataatggacacacttgattgatatcct-----ttttgactctctacacct-caattctttttagcaatacagccaatactgtacctcagtttgaacaatattgttcttgtctcatgacatctaataacatgatagcattgttatgtcaataagacaagtcactaattctaacaaccgtaggataaatgctgaatttag---------------------tttcttacaaag--attcaca-tggttttgttcaagtacgcagatataggatatggtgttttctctaactcagtattcttctggttttaccgagaaaatgcatgcagtatgtgttacttaaatattaccagtcctcaaccttattacttccagcacaacatgattgtagtatcttatttcttttgtgcgttcatacgcactacttcagactcttcagattcagaatatgcataacacaattcccc--------------------aatggtgtacaatcatgtacagataactagagctccagatattggcttgatgctgttggtatgacattgatatcactgaaatattatgtctgatgatgttactttgttgttctattggaaatagatggaggtaactcttgcatgttgatatcctaagctcttttttgttgcttctgcag
>LOC_Os11g01270.1|intron position:2|intronpair29-1
gtatgttgatgtcttgcgttagaatccatgtttgcatctttgaaccattacaca--aaccctttccttcatctaaatcgaatatctgaccagtcatgaaaaataataacatgttcttggccatcttctcatggcattaaatactaacctttccacttaactcatttattcacttgcgaatgcatttag
>LOC_Os12g01240.1|intron position:2|intronpair29-2
gtatgttgatgtcttgcgttagaatccatgtttgcatctttgaaccattacacaataaccctttcc-tcatctaaattg-atatctgaccagtcatg-aaaataataacatgttcttgactatcttctcatggcattagatactaacctttccacttaactcatttattcacttgtgaatgcatttag
>LOC_Os11g01270.1|intron position:3|intronpair30-1
gtacacaaacttgttaccttttaacccttttagtgcaaacaacttaaccgatagcactgattcagcagtgcgttcacttgatggcatttgttagaagaggatgtcttaatgacagagcgaataaaatccaacacactaaaatttagataattatgacaaaccccatctgcttctagcaggttccatgggaatatcatgggatgcaatcaaatagaaatttatacaaagcatactactggcaggagctttttatttctactatttcttttttcagtttttcctctatgaatgatctcccttcactcaaggcattacctgcaatggacttgccttactttttttagaaagtcgataatcaatttacttgctagattttgtgctaatgga-tttttttttgcttgagaaattcaacagttttatggatatttctgattcaagctctttattttctaaactgtatcag
>LOC_Os12g01240.1|intron position:3|intronpair30-2
gtacacaaacttgttactttttaacccttttagtgtaaacaacttaaccgatagcactgattcaacagtgtgttcacttgatggcatttgttagaagaggatgtcttaatgacagagcaaataaaatccaacatactaaattttagataattatgacaaacaccatctgcttctagcaggttccatgggaatatcatgggatgcaatcaaatagaaatttatacaaagcatactactggcaggagctttttatttgtactatttctttttccagtttttcctctatgaatgatcgcccttcactcaaggcattacctacaatgaacttgccttactttttttagaaagtcgataatgaatttacttgctagattttatgctaatggattttttttttgcttgagaaattcaacagttttat-gatatttctgattcaagctctttattttctaaactgtatcag
>LOC_Os11g01270.1|intron position:4|intronpair31-1
gttagtgtcaattcagagttttagaggcaaatttgaatgtaggctgcaaattcacatcctgccatttgcag
>LOC_Os12g01240.1|intron position:4|intronpair31-2
gttagtgtcgattcagagttttagaggcaaatttgaatgtaggctgcatattcacatcctgccatttgcag
>LOC_Os11g01270.1|intron position:5|intronpair32-1
gtgtgctttcctattccttgtgcaaaattttgcatgtgctactcactgtgtcattggcatgggtatgtggaatcccatacccaccttgtcagtctcaacaacagaaaatgtaacctgtgtcaagccctctgctacattagttatggcttttgaccaaccttagttcatcaagagctaattattctcagaaaattgagagctgagtctagtcaccatgaaacttgtctgcctcaatgaacttaaatttttttgacctagtatattggctgagaaaatgttgcttatatgaaaatctgatgatagacatgtttgtttcacag
>LOC_Os12g01240.1|intron position:5|intronpair32-2
gtatgctttcctattccttgtgcaaaattttgcatgtgctactaactgtgtcattggcatgggtatgtggaatcccatacccaccttgtcagtctcaacaacagaaaatgtaacctgtgtcaagccctctgctacattagttatggcttttgaccaatcttagttcatcaagagctaattattctcagaaaattgagagctgagtctagtcatcatgaaacttgtctgcctcaatgaacttaaaattttttgacctagtatattggccgagaaaatgttgcatatatgaaaatctgatgatagacatgtttgtttcgcag
>LOC_Os11g01320.1|intron position:5|intronpair33-1
gtatatattattaacctcttcttcttaattcaagtccattaagaggttgattgactagctcatatgtatgctcttaattgcag
>LOC_Os12g01350.1|intron position:2|intronpair33-2
gtatatattattaacctcttcttcttaattcgagtccattaagaggttgattgactagctcatatatatgctcttaattgcag
>LOC_Os11g01330.1|intron position:2|intronpair34-1
gtgtgaagctacctatgtcttttggaacatttatgttaagtactgaacgcagcaagcactgcttgttgatagatgaataatttttggtcgttggtataaaagatgcacagttttttttcagtgcag
>LOC_Os12g01360.1|intron position:2|intronpair34-2
gtgtgaagctacctatgtcttttggaacatttatgttaagtactgaacgcagcaagcactgcttgttgatagatgaataatttttggtcgttggtataaaagatgcacagttttttttcagtgcag
>LOC_Os11g01370.1|intron position:1|intronpair35-1
gtacttcccattccttctagttctagatctgccatttcatttcttccagatggatcgatttgagttgattcgattgcag
>LOC_Os12g01380.1|intron position:1|intronpair35-2
gtacttcccattccttctagttctagatctgccatttcatttcttccagatggatcgatttgagttgattcgattgcag
>LOC_Os11g01370.1|intron position:2|intronpair36-1
gtctgtacccaccaactttgatgttactacttcatttaaccaatttttagtttagctgggatttctagtgtgtttaaaatttctttcattttttttttatttttgcag
>LOC_Os12g01380.1|intron position:2|intronpair36-2
gtctgtacccaccaactttgatgttactacttcatttaaccaatttttagtttagctgggatttctagtgtgtttaaaatttctttcattttttttttatttttgcag
>LOC_Os11g01380.1|intron position:1|intronpair37-1
gtatcttcttctcttcttactcctacccactcctcccgcgagatctcccccgtaaccaaggcggagctaatggcgcctgactcgtctctcttctcctcgctcgatgcag
>LOC_Os12g01390.1|intron position:1|intronpair37-2
gtatcctcttctcctcttactcctc---------cccgcgagatctcactcgtaaccaaggcggagctaatggcgcctgactcgtatctcttctcctcgctcgatgcag
>LOC_Os11g01380.1|intron position:2|intronpair38-1
gttccttcctacctagatctacctgctatctactctttctgatc-tcacttatttcctagcgatctactcttctactccctaatatttccactatttgcttaattcaaggagccacccaagtttagattgggatctagtacttcctagcacattcattttgccatccatcctaccatagctggaaaccatactgttattcttaccatttgcttcatcttgttcaattcgtcagaaatgtgtatgctaatggtggtttacctctataattttgcgcacatgtataatttccagtaacgatatgttaaggactgacaaattatttagcttcatgacaaattatttatctaaaaattcacgatgaatctcgatcaattgtgcattttacaacttcaagaatacttactccatagtaaaccaacagttttcatattctcatgctgctcattcctagtcacagtttccatgcccttgctagttgctactgactaggagtcgactatcatttcggttttcgcttatatttgtaaccatggccacaacatcaacttattctcccataactccataagttaagcttagttttaacctcggattgggcttacatggatatttctacgctgttcttcctaattgaatacatgacgtacagatcatctggtcttgcacttgatgtttataatatatcctctccaggcaattgttcacttgttatactgtttcataccattgtcacgatttgttcatgcttcatgcttttgtatgtctagttttaggttgcttcagattggattcatactggcaataaacttttctaatgtttaccatcaccagtgtttgtctgacattcaacattcaatttaaaatgcctagtttatacattgacatcatggtgtctggctagcttactaattgcttacgtagaagcagaatgatatgtctttacttttgcaacctaccagctgtttaacttttttttgttgctggaatttgcag
>LOC_Os12g01390.1|intron position:2|intronpair38-2
gttccttcctacctagatctacctgctatctactctttcggatcttcacttatttcctagcgatctactctcctactccctaatctttctactatttgcttaattcaaggagcca--------------------tag-actacctagcacattcattttg----ccatcctaccatagctggaaaccatactgttattcttaccatttgcttcatcttgttcaattcatcagaaatgtgtatgctaattgtggtttacctctataatttcgcgcacatgtataatttccagtaacaatatgttaaggactgacaaattatttagcttcgtgatcta----ctatcaaaaaattcacgatgaatctcgatcaactgtgcattttacaacttcaagagtacttactccatagtaaaccaacagttttcatattctcatgctgctcattcctagtcacagtttccatgcccttgctagttgctactgactaggagtcgactatcatttcggttttcgcttatatttgtagccatggccacaacatcaacttattctcccataactccataagttaagcttaattttaacctcggattgggcttacatggatatttccacgctgttcttcctaattgaatacatgacgtacagatcatctggtcttgcacttgatgtttataatatatcctctccaggcaattgttcacttgttatactgtttcataccattgtcacgatttgttcatgcttcatgcttttgtatgtctatttttaggttgcttcagattggattcatactggcaataaatttttctaatgtttaccatcaccagtgtttgtctgacattcaacattcaatttaaaatgcctagtttatacattgacatcatggtgtctggctagcttactaattgcttacgtagaagcagaatgatatgtctttacttttgcaactttccagctgtttaacttttttttgttgctggaatttgcag
>LOC_Os11g01380.1|intron position:11|intronpair39-1
gtgcatttctgctcttgattacagagctattaacacttctttacctccattttacagctatttttcacattctgtactgttaaaagcttaaaattatgtgaactgatggatgatgcagcatgtttactatgctggccctagattatagagattagtgtgactcttaccatagcaatttcagcaatgcgactactatggtgacttctttataaaatcattgggctttatgaataaaaaaaatgttcc---------------taatggaaacacctggtaactacttaccgttactttcttgaggttttatttgataaatgcttcaaacatagtgaatgcattaccattattattttcatttactttcctgtgttgggactgtacaactaatcttaatgcttatgctcttctgcttgacttagctttttcgtttctgtgcttttaaatgcag
>LOC_Os12g01390.1|intron position:11|intronpair39-2
gtgcatttctgctcttgattacagagctattaacacttcttcacctccattttacagctatttttcacattctgtactgttaaaagcttaaaattatgtgaactgatggatgatgcatcatgtttactatgctggccctagattatagagattagtgtgactcttaccatagcaatttcagcaatgcgactactatggtgacttctttataaaatcattgggctttatgaataaaaaaaatgttccttctgttttactgcataatggaaacacctggtaactacttaccgttactttcttgaggttttatttgataaatgcttcaaacatagtgaatgcattactattattattttcatttactttcctgtgttgggactgtacaactaatcttaatgcttatgctcttctgcttgacttagctttttcgtttctgtgctttaaaatgcag
>LOC_Os11g01380.1|intron position:12|intronpair40-1
gtaaaatgggtgttaagttgtttgttgattgcacatatcgattttgttacactgtgtcctgtttgactgtctggattgttcattaattgatacctgcactctttggtgtag
>LOC_Os12g01390.1|intron position:12|intronpair40-2
gtaaaatgggtcttaagttgtttgttgattgcacatatcgattttgttacactgtgtcctgtttgactgtctggattgttcattaattgatacctgcactctttggtgtag
>LOC_Os11g01380.1|intron position:13|intronpair41-1
gtatatttgttcagtattgatgaatcctcattttcagctgtaagagttcagctttgatgtaaactgttggcctaatacatttgctgtttcag
>LOC_Os12g01390.1|intron position:13|intronpair41-2
gtatatttgttcagtactgatgaatcctcattttcagctgtaagagttcagctttgatgtaaactgttggcctaatacatttgctgtttcag
>LOC_Os11g01380.1|intron position:14|intronpair42-1
gtaatgtattggttaagctattttgggctagggtgaaatactctgctttgttctgtgggttgttgatttttatttgcaaaattaattatttactgtatatctcttttaccag
>LOC_Os12g01390.1|intron position:14|intronpair42-2
gtaatttattggttaagctattttgtgctagggtgaaatattctgctttgttctgtgggttgttgatttttatttgcaaaatttattatttactgtatatctcttttaccag
>LOC_Os11g01380.1|intron position:15|intronpair43-1
gtatccttttaattcatttcaatgcatagtcggtatgtaatacctttgcttttttaccatgaaattcagttgtgtcttgccttaccatgcccattttttaacag
>LOC_Os12g01390.1|intron position:15|intronpair43-2
gtatccttttaattcatttcaatgcatagtcggtatgtaatacctttgcttttttaccatgaaattcagttgtgtcttgccttaccatgcccattttttaacag
>LOC_Os11g01380.1|intron position:16|intronpair44-1
gttagcagttttttcccaataagttaggccttttgcctttgcattgccatgttgctcagtggcttcttttacctttatactgttgtgtttgtgttgctcagtagtttctgtttgaattggttgtag
>LOC_Os12g01390.1|intron position:16|intronpair44-2
gttagcagttttttcccaataagttcggccttttacctttgcattgccatgttgctcagtggcttcttttacctttatactg------ttgtgttgctcagtagtttctgtttgaattgattgtag
>LOC_Os11g01380.1|intron position:17|intronpair45-1
gtcagtacctttttgttgttttggtttacttttttt-ttctttgcctgtctgtttaattaacattatattgtgatgcag
>LOC_Os12g01390.1|intron position:17|intronpair45-2
gtcagtacctttttgttgttttggtttacttttttttttctttgcctgtctgtttaattaacattatattgtgatgcag
>LOC_Os11g01380.1|intron position:18|intronpair46-1
gtttgttatcttaagttatgctttgttgcctgtctattattactggctggggtggtctatttacaccattattgaacag
>LOC_Os12g01390.1|intron position:18|intronpair46-2
gtttgttatcttaagttatgctttgttgcctgtctattattactggctggggtggtccatttacaccattattgaacag
>LOC_Os11g01380.1|intron position:19|intronpair47-1
gta--tttgctacatttagtttaaccttcccttttttgtcacttctcacattggttctgattattatcgaaacatgtgtcatatctgcag
>LOC_Os12g01390.1|intron position:19|intronpair47-2
gtatttttgctacgtttagtttgaccttcccttttttgtcacttctcacattggttctgattattatcgaaacatgtgtcatatctgcag
>LOC_Os11g01380.1|intron position:20|intronpair48-1
gtagttaactactcctgatgttgatatgtgcgaagcaattttgtccttaacgtggcgcaccttaatatcgttctttacattcaacag
>LOC_Os12g01390.1|intron position:20|intronpair48-2
gtagttaactacacctgatgttgatatgtgcgaagcaattttgtccttaacgtggcgcaccttaatatcgttctttacattcaacag
>LOC_Os11g01380.1|intron position:3|intronpair49-1
gtacaaaatttgaagttttgccaaagtatgcgtaaccactttgtttaaattgtatcctataatcttaatgtattctttgcatattttattttcttttcacaatcacag
>LOC_Os12g01390.1|intron position:3|intronpair49-2
gtacaaaatttgaagttttgccaaagtatgcgtaaccactttgtttaaattgtatcctataatcttaatgtattctttgcatattttattttcttttcacaatcacag
>LOC_Os11g01380.1|intron position:21|intronpair50-1
gtatgcaactcttccaattcagtgttattggagtatcatcattctcatgtgctatgtatttaaattcttattttcctttatattgtag
>LOC_Os12g01390.1|intron position:21|intronpair50-2
gtatgcaactcttccaattcagtgttattggagtatcatcattctcatgtgctatgtatttaaatgcttattttcctttatattgtag
>LOC_Os11g01380.1|intron position:22|intronpair51-1
gtatgattctttatattatcttgtattccacaaccagattaagggcatgtgcacacgcacacaaacatatgcttttttgttttgttgctgacctcatcttttatatttcttttttcag
>LOC_Os12g01390.1|intron position:22|intronpair51-2
gtatgattctttatattatcttgtattccacagccagcttaagggcatgtgcacatgcacacaaacatatgcttttttgtttcgttgctgatctcatcttttatatttcttttttcag
>LOC_Os11g01380.1|intron position:23|intronpair52-1
gtatgcaaattgtttttattcttcata-cttttaattttatttcttctgaatctttaaatccatcgattgattgcttacatagaaatcgatttgaattgccag
>LOC_Os12g01390.1|intron position:23|intronpair52-2
gtatgcaaattgtttttattcttcataccttttaattttatttcttctgaatctttaaatccatctattgattgcttacatagaaatcgatttgaattgccag
>LOC_Os11g01380.1|intron position:24|intronpair53-1
gtatatatacaggagcaacctgttagaactaaaacatatttcagtacaagtcttttcttatctagattttttctaacaccc--ttttttgtatag
>LOC_Os12g01390.1|intron position:24|intronpair53-2
gtatatatacaggaccaacctgttagaactaaaacatatttcagtacaagtcttttcttatctagattttttctaacacccttttttttgtatag
>LOC_Os11g01380.1|intron position:25|intronpair54-1
gtttgtttcttatggcagggccttctattggtctatcagttttgctctgtttcaaaattttgaactgtttaattattatttgtacag
>LOC_Os12g01390.1|intron position:25|intronpair54-2
gtttgtttcttatggcagggccttctattggtctatcagttttgctccgtttcaaaattttgaactatttcattattctttgtacag
>LOC_Os11g01380.1|intron position:26|intronpair55-1
gtaaagcgattatatgattgtactgcttattgatgttatttttccttttttattttattttgaataactaatggctggaatgccttgatcag
>LOC_Os12g01390.1|intron position:26|intronpair55-2
gtaaagcgattagatgattgtactgcttattgatgttatttttcctttttt-ttttattttgaataactaatggctggaatgccttgatcag
>LOC_Os11g01380.1|intron position:27|intronpair56-1
gttcaatttaagcccataaatttctattttgtttttgtgttgaatatttagcatgtagtatgctgcattaacttgtaacattgccatctcttctagttatatgcagaccatgcatttttattgctgtttttagtggcataattttctattcgatgatatctaagagctagcaatgtagtgtgtatggaaatatgcatccagaaatccagtttctgtagcattgccatctaaaaatagacaagctgtactccaattgaagtgaaacaagcaagctcacctgatttttt-ttattatttaggcataatctgtattgcattctgatgagtaacatctataattgtgtattgcag
>LOC_Os12g01390.1|intron position:27|intronpair56-2
gtttgatttaagcccataaatttctatcttatttttgtgttgaatatttagcatgtagtatgctgcattaacttgtaacattgccatctcttctagttatatgcagaccatgcatttttattgctgtttttagtggcataattttctgttcgatgatatctaagagctagcaatgtagtgtg--tggaaatatgcatccagaaatccagtttctgtagcattgccatctaaaaatagacaagctgtactccaattgaagtgaaacaagcaagctcacctgattttttattattatttaggcataatctgtattgcattctgatgagtaacatctataattgtgtattgcag
>LOC_Os11g01380.1|intron position:28|intronpair57-1
gtatcttgtttccgttcatgtgtttgggactattcatttacgaacagttttccataacaacaaagcttgcttcgtgtgcag
>LOC_Os12g01390.1|intron position:28|intronpair57-2
gtatcttgtttccgttcatgtgtttgggactattcatttacgtacagttttccataacaacaaagcttgcttcatgtgcag
>LOC_Os11g01380.1|intron position:29|intronpair58-1
gtaatctatagagattgctcttcttttggttattattctgttattatttagtaggcagcatgacgagcggtattacattgttgtatggtgcag
>LOC_Os12g01390.1|intron position:29|intronpair58-2
gtaatctatagagattgctcttcttttggttattattctgttattatttagtaggcagcatgacgagtggtattaca---ttgtatggtgcag
>LOC_Os11g01380.1|intron position:4|intronpair59-1
gtattgaactattgatctgaacttttgtccaattattattcgctgctttgcattatttggatcatatccatacaaaccaatgattttttttgcatgtatttgttgtaatttttgcatgtatttgttgtaatacag
>LOC_Os12g01390.1|intron position:4|intronpair59-2
gtattgaactattgatctgaacttttgtccaattattattcgctgctttgcattatttggatcatatccatacaaaccaatgattt----------------------tttttgcatgtatttgttgtaatacag
>LOC_Os11g01380.1|intron position:5|intronpair60-1
gtatgtttgttaataagtgccgatatgacaggctgcaatggtgtaaagatcaaaatccttttgggcatagtgtaaaagactacatatattttcgaaagttgtaggaaatatgctacacctatgctggaacagtttttaaaagtttattacgtaatgctttgttctatatcatcctaacattgatgtgctctctttttcacccatcag
>LOC_Os12g01390.1|intron position:5|intronpair60-2
gtatgtttgttaataagtgccgatataacaggctgcaatggtgtaaagatcaaaatccttttgggcatagtgtaaaagactacatatattttcgaaagttgtaggaaatatgctacacctatgctggagcagttcttaaaagtttattacgtaatgctttgttctatatcatcctaacattgatgtgctctctttttcacccatcag
>LOC_Os11g01380.1|intron position:6|intronpair61-1
gtaatgtccggtactccagttatatttgtgctggttacatattctttgttctactatttgccaaattttccttttatttttcctccacag
>LOC_Os12g01390.1|intron position:6|intronpair61-2
gtaatgtccggtactccagttatatttgtgctggttacatattctttgttctactatttgccaaattttccttttatttttcctccacag
>LOC_Os11g01380.1|intron position:7|intronpair62-1
gtttgtctctggaaattttcaagatttgttttgtttctattttcaagtttctagcagagtaagaaataagtagaatgccttttatcaaacacacatttgtcatttagtgtagtcagtgctattctgcaaatggttctatattccaccccattcttctccttgtaggccattaacagtgaataaatgttcatggataaatcattcctctgttcactcgttcttcctatcatttatttcag
>LOC_Os12g01390.1|intron position:7|intronpair62-2
gtttgtctctggaaattttcaagatttgttttgtttctattttcaagtttgtagcagagtaagaaataagtagaatgccttttatcaaacacacatttgtcatttagtgtagtcagtgctattctgcaaatggttctatattccaccccattcttctccttgtaggccattaacagtgaataaatgttcatggataaatcattcctctgttcactcgttcttcctatcatttatttcag
>LOC_Os11g01380.1|intron position:8|intronpair63-1
gtgaatatcttgcactctaaaggaagtataccatgttagataccgcatagatcttattttttttaattttctgtcaattacag
>LOC_Os12g01390.1|intron position:8|intronpair63-2
gtgaatatcttgcactctaaaggaagtataccctgttagataccgcatagatctaatttttttaaattttctgtcaattacag
>LOC_Os11g01380.1|intron position:9|intronpair64-1
gtatgttctcctgctcttaaattacttggcttatgtgcttgctattatcgtttttaacacattttgttttatgcag
>LOC_Os12g01390.1|intron position:9|intronpair64-2
gtatgttctcctgcccttaaattacttggcttatgtgcttgctattatcgtttttaacacattttgttttatgcag
>LOC_Os11g01380.1|intron position:10|intronpair65-1
gtaagttccattacttctatgcttttgttgtgatgctgttacaatcgcaatttacgcttgttacctatgctggttttatcagtggcatatattttcctgcaagatatgatagcgagtttaatgctttatattgcag
>LOC_Os12g01390.1|intron position:10|intronpair65-2
gtaagttccattacttctatgcttttgttgtgatgctgttacaattgcaatttacgcttgttacctatgctggttttatcagtggcatatattttcctgcaagatatgatagcgagtttaatgttttatattgcag
>LOC_Os11g01480.1|intron position:1|intronpair66-1
gtaagccatcctattcctacatatttttgccttgccatatatatagaaagcttaatttcatcatctt-----cggttcagtctgatatatatga-tcctccctatatataagcatatctattta------------------------------atttacccattgatctagctcgcgatatatatgatcctgatgctatatataatttcattattcacttttctatctatatgtaactaattaatatatgtatgcag
>LOC_Os12g01490.1|intron position:1|intronpair66-2
gtaagcaatccga--cctatctat-------ttgccatagcta-attaagc-----ttcatcatgttcggtccggttcagtctgatattaattattcctccctaaacatgcgcatatgtgtgtatctatatattgatcgattactaattttattatttactcatcgatctc-----------atttcaatctgctcctgttgttaatttcactattcatctttgtatgtaattattccta---------------tag
>LOC_Os11g01480.1|intron position:2|intronpair67-1
gt-------acctaacaaacttgtttc-tttcttattc-------------------tcagtagaagtagtatctgtatttctcttaatttcctaaaattaatataatccatatgtt--------ttccctgtgttcga-tttcag
>LOC_Os12g01490.1|intron position:2|intronpair67-2
gtatattatacctaacaaacttgtttcgtttcttatgctcttattaattaatttaggtcagtagtagta--------tttcctcttaatttcctaaaat-----taatcc--atgttgccttttcttccatatgttcgattttcag
>LOC_Os11g01480.1|intron position:3|intronpair68-1
gtatgtcacatatacatatatggaca-gaccaaataattaattcttcatgaacagatcg--attttagtttatgtataactaattaatactagatgc-----tatatatgtgcatat-----------------------atacag
>LOC_Os12g01490.1|intron position:3|intronpair68-2
gtatgtgcca------------gacatgacc----aattaattcttcatgaacagattttaatttttttttgtgta---------------agatgcagtgttggagatcttcagatgaacatgttgattgattttgtgcatacag
>LOC_Os11g01480.1|intron position:4|intronpair69-1
gtagttgttagatc--------catgcaactc----ttgctcgcaaacaaattccattcaatt--tcagacacctttagttagtttcttgtctggcatgtagcacactctgggatgcataattgaagtctctcggt-----ctcttctgaactc--ctacagtagataattaattataacttg---ttctgactaattattgacg----tcgatcactaataatggactatatatatttacatatatag
>LOC_Os12g01490.1|intron position:4|intronpair69-2
gtagttgttagatccatgcatgcatgcaactctagctagcttgcaaacaaaatccattaaatttctcagacaactttagttagttatttgtctggcatgcagcacactcttgtatgcataattgaaatctgccgatgggtcctctcctaaagtcatatacact-------------taacttgttcttctgactaattattgacgccgatcgatcactaataatggactatatatatttacatatatag
>LOC_Os11g01540.1|intron position:3|intronpair70-1
gtactttcgtttcagttctactgtaaatccactcatttcttttattagtcagcattgaaacaaaactgatgacacctccttgctaatactaattctatgttgccttgggtcacatgctacttttgtaccagaatttagactaatgaccttttcaagtggaaaggcatcgccatttggaaatatgttctgaacaatgtgatggatgatgtttgatggctgcctgctgttcatactggtagtattgtctgaacaaacttagcacaaata----------------------aacactctcacactggagggcattgttttgtctacctcctttaggagttatgattagtacataaccatgccaatgtgtcaatctagtcatctgtctgtacttaattttgttgaatgactgcatcatagtgcttcaacattatttatgtgcaaaccactgattctagggtttaataccatgtggccatgtttctttctacttatatatgtatttaccttttag
>LOC_Os12g01540.1|intron position:3|intronpair70-2
gtactttcctttcagttctgctgtacctccacttaattcttttattagtcagcattgaaacagaactgatgacacctcctagctaatactaattctatgttgccttgggtcacatgttacttttgtaccagaatttagactaatgaccttttcaagtggaaaggcatcgccatttggaaatatgttctgaacaatgtgatggatgatgtttgataactgcctgctgttcatactggtagtattgtctgaacaaacatagcacaaataaacatagatcactatgtagaacaacactctcacgctggagggcattgttttgtctgcctcctttagcagttatgattaggtcataaccatgccaatgtgtcaatctaatcatctgtctgtaattcattttgttgaatgactgcatcatagtgcttcaacattatttatgtgcaaaccactgattctagggtttaaaaccatgtggccatgtttctttctacttatatatgtatttaccttttag
>LOC_Os11g01570.1|intron position:2|intronpair71-1
gtatgtctcactaatctcttcatcccaacatgcttctgaattcagaaatcagaagcactactctgtgttctctgatctgaacattttcttttgtttgctccag
>LOC_Os12g01560.1|intron position:2|intronpair71-2
gtatgtctcactaatctcttcatcccaacatgcttctgaattcagaaatcagaaacagtac-----attctctgatctgaaca-tttcttctgtttgctccag
>LOC_Os11g01570.1|intron position:3|intronpair72-1
gtaagtacttaattattact--tcttactttcctgttcaggaaaaaaaaaggtttctcttttttcttgttccaatgcaacaaagtgagatttggaggcatcagaaagttttcttacttttttcagtcaaaaaaagtttcctttttttttcctctttccaatgcaacaaactcttatttggaagtatgatcagtaagtcattatgcaaaaatgtag
>LOC_Os12g01560.1|intron position:3|intronpair72-2
gtaagtacttaatttttactcctctttctttcctggtcag--aaaaaaaatgttgctcttttttcttattccaatgcaacaaagtggggtttggaggcatcagaaagttttactac-tttttcagtcaaaaaaagtttccttttttt---ctctttccaatgcaacaaactctgatttggaggtatgatcagtaagtcattatgcaaaaatgtag
>LOC_Os11g01570.1|intron position:4|intronpair73-1
gtgagagaacgtacaactcttgcatcatttctcaactgcgaaacattctgaaaaccaataaaattcatcagctctactcaagttcaaagcttgcttatatttttgacactgaaaatgaaaaaaaaacacgaatattagggaaagacctaatattaaataattagaagggatgagacttcgaacccaggccggttagctctaggcccaccaccttgtggagctagcctgaagaggcccgggtgtttctcatgacactgaaaatgacaatcaatctacactgaaaatgacaatcatgtgcattctgacaagaaaatgctggaacaaaaatggatgttttccag
>LOC_Os12g01560.1|intron position:4|intronpair73-2
gtgagagaacgtacaactcttgcatcatttctcaactgcgaaacattctgaaaaccaataaaattcatcagctctactcaagttcaaagcttgcttatatttttgacactgaaaatgaaaaaaaaacacaaatattagggaaagacctaatatcaaataattagaagggatgagactttgaacccatgccggctagctccaggcccaccaccttgtggagctagccggaagatccctgggtgtttctcatgacactgaaaatggcaattaatctacactgaaaatgacaatcatgtgcattctgacaagaaaattctggaacaaaaatggatgttttccag
>LOC_Os11g01590.1|intron position:1|intronpair74-1
gtacgtacacacttcgtcttctctctctctcttttttttttcttttctttattatcgatcgcctattcgctttgttttaattaagcttgattattcaattagctttctagttacgagtacctataaggtgtccttccatcatgattatatacaagaaatataatggagatcttagccaactatgctgattgatcgtagtagtacgtggatgtatagaggccaaggccggccagcagggtttggagattcgagatcgatagtactagtagtagtagtaatgaagctactgatctgagtggccacaaataagttgcaatcatatatcacatttacggacgcaattctaacgtcccattcaactgctactgaattatatgtatattaaatcgatatctgagagactcaatgcatccatatctctccgtcgccgcgcccacctctcgtttttccttggcttacaattttttggaatcgtctgctgcaatcgattaccatttaccaatatactcctactgtgtattataatattgcccatgttatacatagtcaatcttatatactgtgtatctgcagcaataagttagtttctgccttaaacatgtatctggattaattgattacttcaatcaactcaacgtatattttgggatggagggaataacaaacaactcctaaccaacaacacccgcatatgccatcatcaaccacgatcaaaagtgtttatttaattgattctttctcatctcccttttaattttcataaatgttagctgcttgcgcctatttcaaaagatgaagagccaaaaataaaaatcccacacacgatcgaagaagaaacaaacaaatggttctcaagtctcagcttaaaatggtccagaaaagtataaatagctaaaactccatcggtaagttcacgcttcactcatgaaaaactcacgaacaaactaacgctacggcactatgtaaaactaaaatccattctgttactctaaacatccaggtagctctgtgtcctgaattacagttaataaaactcgctatcaaaatacccatgccagtgagtcctgcattattggcatcatcttgaattaatgccttcctgcccaactatcagtttcagcttcaattcagctttgactagcagatgaacaagctaccattcttcccccacataattcttcttacaaaaggaccatcgctacactgtatccccttcttttggtttctttctgactggtagagtggtaggtgttgatgccaactgccaagtatagcctccttccttcaacttctccatcataaacagtagcaagaaagaagcagcacatcctttttatcagttacagtaatcaaatagtctgaacgtattcctgatttta-gagcctataaccaatcctctgccaccataatatattttgaattacagtaataaatcttgttagactgcatagctcaaagacataattagccgtcctggtttgtcctctgaaactaaaacagcatacctagacaaggtcagcaagttaattacctattctcacttctcagaccggctgcagttttccttttctgaaacc-aacgg-catgaggcctttaacaaaggaacgtcctcgcaaccgccaaatcgaaggcactccctctaaaacagaagccacatcatcagcctagaacaaaattcctgacaaagaaaagcattgctagagcgtcagccatgaatgtgatgacaacaacaacttcacacacgcctgttgcattgcatttttcagtactcagaacagcatcctcaacctgctcatgcttcacatattcttcctttccttgggcagatccttcaatatcagtaggaagtatgacatcctttttacagatgaggaagcataacatcctgataaacacaaataccaattagatcacagaattattaccgaagatcatgccattacagtttttccgcaacagtacataacactctcttccaaacactactcgaagcagcaaatctggatttatcactttgttgtacaatgcattacatattagtatacttcacatcttgcatacattaaaccaggatgtatgaactgatcgttggtgcataataacttactgttaggcatgttttcctttaactttcatcaacagtattaaaccagcgatgtacggacaaatgctttttaactgtttgcagccagtaaaactgagctaaccaactgattgactaatttggatcatgtattacaatgcag
>LOC_Os12g01570.1|intron position:1|intronpair74-2
gtacgtacacacttcgtcttctctctctctcttttttttttcttttctttattatcgatcgcctattcgctttgttttaattaagcttgattattcaattagctttctagttacgagtacctataaggtgtccttccatcatgattatatacaagaaatataatggagatcttagccaactatgctgattgatcgtagtagtacgtggatgtatagaggccaaggccggccagcagggtttggagattcgagatcgatagtactagtagtagtagtaatgaagctactgatctgagtggccacaaataagttgcaatcatatatcacatttacggacgcaattctaacgtcccattcaactgctactgaattatatgtatattaaatcgatatctgagagactcaatgcatccatatctctccgtcgccgcgcccacctctcgtttttccttggcttacaattttttggaatcgtctgctgcaatcgattaccatttaccaatatactcctactgtgtattataatattgcccatgttatacatagtcaatcttatatactgtgtatctgcagcaataagttagtttctgccttaaacatgtatctggattaattgattacttcaatcaactcaacgtatattttgggatggagggaataacaaacaactcctaaccaacaacacccgcatatgccatcatcaaccacgatcaaaagtgtttatttaattgattctttctcatctcccttttaattttcataaatgttagctgcttgcgcctatttcaaaagatgaagagccaaaaataaaaatcccacacacgatcgaagaagaaacaaacaaatggttctcaagtctcagcttaaaatggtccagaaaagtataaatagctaaaactccatcggtaagttcacgcttcactcatgaaaaactcacgaacaaactaacgctacggcactatgtaaaactaaaatccattctgttactctaaacatccaggtagctctgtgtcctgaattacagttaataaaactcgctatcaaaatacccatgccagtgaatcctgcattattggcatcatcatgaattaatgccttcctgcccaactatcagtttcagcttcaatccaactttgactagcagatgaacaagctaccattctccccccaaagaattcttcttacagaaggaccatcactacactgtatccccttcttttggtttctttctgactggtag--------gtgttgatgcaacttgccaag--tcacctccttccttcaacttctccatcataaacagtagcaagaaagaagcagcacatcctttttatcagttacagtaaccaaatagtatgaacgtattcctgattttaggagtccataaccaatcctctgctaccataacatactttgaattgca-taataagagttgttacactgcatagctcaaagacataattagccgtcctggttactcctctgaaactaaaacagcatgcctagacaaggtcagcaagttaccta-----------ttatcagaccggctgcagttttccttttctgaaaccaaacggacatgaggcctttaacaaagcaaggtctt--caaccgccaaactgaaggcactccctctaaaacagaagccacatcatcagcctagaacaaaagtcctgacaaagaaaagcattgctagcgcgtcagccataaatgtgatcacaactacaacatcacacatgcctgttgcattgcatttttcagtactcagaacagcatcctcaacctgctcatgcttcacatattcttcctttccttgggcagatcttttgatgtcagtaggaagtacgacatcctttttacagatgaggaagcataacatcctgataaatacaaataccaattagatcacagaattattaccgaagatcatgccattacagtttttccgtaaccgtacataacactctcttctaaacgctactcgaagcaccaaatctggatttatcactttgttgt---atgcattacatattagtatacttcatgtcttgcatacattaaaccaggatgtatgacctgatcgttggtacataataacttactggtaggcatgttgtcctttaactctcatcaacagtattaaaccagcgatgtatggac--atgctttttaactgtttgtggccagtaaaactgagctaaccaactgatggactaatttggatcatgtattactatgcag
>LOC_Os11g01590.1|intron position:2|intronpair75-1
gtccctctgtcttgttctatatacttgaatgcatcctaattctcaccagctggcccataaactaactatatatattgaatttgcatgcag
>LOC_Os12g01570.1|intron position:2|intronpair75-2
gtccctatgtcttgttctatatacttgcatgcatcttaattctcactagctggtccataaactaact--atataatgaatttgcatgcag
>LOC_Os11g01620.1|intron position:1|intronpair76-1
gtcaatactctgtcaat-gctactcttcttatcttatgcatttgatcttcatcctattaattaggaagacaatgcaattgataaactgtatgcattcttcagcttttacttctgctttcaactgaaactactctgaacatttgagaaaatgttgtagtctgaacatttgcaaattctggcagtgctaactgctaacattgattcagctctgtaatcaagtagatttgatacatctgaattttttttacagtgctgagtaccttttttatttagcataagaatgaacatcccatgccaatttagagattgagcattacatgtcttctgaaaattttggacagtggctatatgtcttcatggtcagtgcaaaaagtttagtaatagagtgtcatgttcaattaaaaaagttgacatat----tatgtagttttgaggctaatatgtgaacaattgttgatctaaatgacatgcttttgttttagtagcactgttttatcaacattattcagctttctggctctgaaatttcatcctgatgaactgaaaatctgcataactctgacacggtgacactaacatttcgtcctgatggcataacgtgaatgtgcag
>LOC_Os12g01700.1|intron position:1|intronpair76-2
gtcagtactcactcactcactactcttct--tcttgtgcatttgatcttgatactattaattaggaagacaatgcaattgataaactgtatgcattctaaagcttttacttctgctttcaactgaaactactctgaacatttgagaaaacgttgtagtctgaacatttgcaaattctgg-------aagtgctaacactgattcag--ctgaaatcaagtagatttgatacatctgaaaattttgtacagtgctgagtaccttttttatttagcataacaatgagcatcccatgccaatttagagattgagcattacacgccttctgaaaattttggacag-cgctacatgtcttcatggtcaatgcaaaaagttcagtaaaagagtgtcttgttcagttaaacaagttaacatattccctatgtagttttgaggctaatatgtggactattggtgaactaaatgacaggcttttgttttagtagcactgttttatcaacattattcagctttctggctctgaaatttcatcctgatgaactgaaaatctgcataactctgacacggtgacactaacatttcgtcctgatggcataacgtgaatgtgcag
>LOC_Os11g01730.1|intron position:1|intronpair77-1
gtcagtacatatatacatgatcatttatatgcagttacttagctcgtctgaatctcatcatatatatctgcagcagctagcttaatttggttgccatttcatcatctgtgctgcag
>LOC_Os12g01730.1|intron position:1|intronpair77-2
gtcagtacatatatacatgatcatttatatgcagttacttagctcgtctgaatctcatcatatatttttgcagcagctagcttaatttggttggcatttcatcatctgtgctgcag
>LOC_Os11g01740.1|intron position:1|intronpair78-1
gtgagtatttttcgttttttcttataacaattctttggtgatgcagtggcagtgcattggttagtttgttgtccttccttttacttaagctatgaccacttgccttgggcag
>LOC_Os12g01740.1|intron position:1|intronpair78-2
gtgagtattttccattttttcttataacaattctttggtgatgcagtggcagtgcatgggtcagtttgttgtccttccttttacttaagctatgactacttgccctgtgcag
>LOC_Os11g01740.1|intron position:2|intronpair79-1
gtatgggtattattaggattcattgcttagactatgacctgttgtgtctcaactgaaattgtttgttgtgcgttgataatcag
>LOC_Os12g01740.1|intron position:2|intronpair79-2
gtatgggtattattaggactcattgcttagattatgacctgttgtatcttaactgaaattgtttgttgtgtgtggataatcag
>LOC_Os11g01740.1|intron position:3|intronpair80-1
gtgagtaactccatcactgagtctaatctattgcttcttgtggattcaaatgtccattctagatcaattgtttgctgtcaacattgtatttgtgattttgcgtggtgcaaactgtgaactgattggatctatatctattccattaaatgccttagaactaaaaatgtcgccttctgattgattcacacaagcacatccagtcttgatagctgctctattaaaaactgttgtgcatgttacaatcttgacagctttgtgattaaaggcttactagtcagtactgttcacaagtagtcgttgtctatactatcatgaatataaaacaagtatagattgtatcatcttactgcttggtaaatactaattttgtacgaaccaccacatttgcag
>LOC_Os12g01740.1|intron position:3|intronpair80-2
gtgagtaactccttcactgagtctaaactattgcttcttgtggattcaaatgcccattctagatcaattgtttgctgtcaacattgtatttgtgattttgcttggtgcgaactgtgaacttattgggtctctatctattccattaaatgccttagaactaaaaatgtcgccttctgattgattcacacaagcacattcaatcttgatagctgctctattaaaaattgttgtgcatgttacaatcttgacagctttgtgattttaggcttactagtcactactatgcacaagtagtcgttgtctatactatcatgaatataaatcaagtatagattgtatcatcttattgcttggcaaatactaatttggtaagaaccaccacatttgcag
>LOC_Os11g01740.1|intron position:4|intronpair81-1
gtaagtttttcatgcctttgtataataaattgaggcatgttctctttgtattacgttcaaatcttggccactgtaatttcagaaaaattctgttggtgctaatcactaatggtactcaac-attgtgttattattttgcag
>LOC_Os12g01740.1|intron position:4|intronpair81-2
gtaagtttttcatgcctttgtataatgaattgaggcatgttctctttgtattatgttcaaatcttagccactgtaatttcagaaaaattctgttggtgctattcactaatggtactcaacaattgtgttattattttgcag
>LOC_Os11g01740.1|intron position:5|intronpair82-1
gtaatacttgttg--attttttttctgtattgttcagtaccaagttattacataaaagcatgcaa-------ctacaatcacttgttaagcaatcaagaagctatgaacttatgatttgacaagtactgtaacacactactgatcttttgtag
>LOC_Os12g01740.1|intron position:5|intronpair82-2
gtaatacctgttgacatcgatttcctgtattgttcggtaccaagttattacataaaagcatgcaactacagtctacaatcacttatgaagcaatcgagaagctatgaacttatgatttgacaagtactgtaacacactactgatcatttgtag
>LOC_Os11g01740.1|intron position:6|intronpair83-1
gtttgattcgtttcaaaaataaatgtgcatacatat----------ata-tcatatagctgtgtgcatatcagatgcaaaggctgtagctctaaactcttcctttacctaaagagtacgattagtgatttacctggaaatcatgcatattcgtgctatattgtgttataagtacatccaatgttcatctcacagtaaaattagtgacagatggacaacatgagcaatcctatttgattgtatcctatatacctgtcttatcagcattatcggacataaagagcattgcataacatggtattaatgtctaccataaggaaatcatggctttattctgtcattgcctcatgaattaaacacatgtcaattgatttgcag
>LOC_Os12g01740.1|intron position:6|intronpair83-2
gtttgattcgtgacaaaaat--------atacatatgataagtgacatattcatatagctgtgtgcatatcagatgcaaatgctgtagctgtaaactcttcctttacctaaagagtacgattagtgatttacctggaaatcatgcatat--ctgctatattgtgttataagtacatccaaagttcatctcacagtaaaattagtgacatatggaccacgtgagcaatcttatttgattatatcatgtatacctgtcttatcagcattatcagacatagagagcattgcataacgtggtattaatgtttatcataatgaaatcatggatttattatatcattgcctcatgaattaaacacttgtcaactgatttgcag
>LOC_Os11g01790.1|intron position:1|intronpair84-1
gtaaccacatctctcttgcattggattgcttgctcatcacattgctgcctcattgcttccatgtttttcccagtcctcctttg---cttgtatgtacagattcttctctcattttgata--ctagtatcatgtactagtactacacaagctgagtctctagccatggaggaatggggtaatgctagtctagaaaggggctttgtttgcctactacaacttcaattcaggacatgatttgactttgagcaccatacactagtagattcatccatgctc-----tgctgaaactgattttt--tttgtagcctgagctgtacctgcatttctgtaatagcctgtatttacttcaaatcttcaactagacctgattgcttgctcttgcatgtttgttcagtgctgcttagcttcttgtctctgcaaattccctcatctttgtgata-tatgtacacaagctaaagctagccatggagggaaaagggtagtgctagtaaggggctttgattagatactacaagctgaattcagaacatgatttgagcaccgggcactagattcatctctgcttttgctgaaactgataaatgtacctacatttctgtaatatttacttcaaccgtacctgatcctctctagcttgcacctccaatgatagtacatttcccttttccccttgatgtgcacattttacttaatatata--taagataatctaggtcttgatgtgctacctgtgtcaagttcattag
>LOC_Os12g01770.1|intron position:1|intronpair84-2
gtaaccacatctctcttgcattggattgcttgctcatcac-ttgctgcctcattgtttccatgtttgttccagtcctcctttgcttcttgtctgtacaga---ttctctcattttgatattatagtatcatgtact------acacaagccgagtctctagccatggaggaatggggtaatgctagtctagaaaggggctatgtttgcctactacaacttcaattcaggacatgatttgactttgaacaccatacac---tagattcatccctgctctgctgtgctgaaactgattttttctttgtagcctgagctgtacctgcatttctgtaatagcctgtatttagttcaaatcttcaactagacctgattgcttgctcttgcatgtttgttcagtgctgcttagcttcttgtctgtgcaaattccctcatctttgtggtattatgtacacaagctaaagctagccatggagggaatagggtagtgctagtaaggggctttgattagctactacaaactgaattcagaacatgatttgagcaccgtgcactagattcatctctgcttttgctgaaactgaaaaatgtacctacatttctgtaatatttacttcaactgcacctgaatctctctagcttccacctccaatgccagtacatttcccttttccccttgatgtgcacattttacttaatatatatgtaagataatctgggtcttgatgtgctacctgtgtcaagtttattag
>LOC_Os11g01790.1|intron position:2|intronpair85-1
gtactagtgctacaactatgcaaacttgcaacatttttttgtattgccaatagtcttgcctatgcactagaaatacaccgtttctgcctaaaaaacaagcttctgaaaccatcagatgcaacaaagaaacttgccgaattttatgcgtatgttacagctatacttgtgcctaaatacagaactctcaaactcgtaatcattctgattaaattcccaaatactattcttatgcacag
>LOC_Os12g01770.1|intron position:2|intronpair85-2
gtactagtactacaactatgcaaaattgcaacatttttttgtattgccaatagtcttgcctatgtactagaaatacaccatttctgcctaaaaaacaagcttctgaaaccctcagatgcaacaaagatacttgccgaattttatgtgtatgttacagctatacttgtgcctaaatacagaactctcaaactcgtaatcattctgtttaaattctcagctactgttcttatacacag
>LOC_Os11g01790.1|intron position:3|intronpair86-1
gtaagcctctgaatttctcaaagtacagagatgtctaaattcagacattcacttgtcattcatatgggggcttctgacag
>LOC_Os12g01770.1|intron position:3|intronpair86-2
gtaagcctctgaatttctcaaagtacagagatgtctaaatttagacattcacttgtcattcatatgggggcttctgacag
>LOC_Os11g01810.1|intron position:4|intronpair87-1
gtattcacatgactccctccttggtcattatatatttatatcaga-------------------------------------catgatcgaacctttgttacacttgtttcatgccaagcacacattcccttttagtgcttgtctaaattatctattggtcttggtccaataaattggaaggttttgtgacttaagttatgcttcacttttatttagtaaacaagtgtacatgcttacctgtactgcaatgctgtag-ttttttgggttatctataaaacaatacctgttcctatagggttgttaaaggatctttgttgatcctgctcttgcttctatgtttctttagctggcatttttgtatggtgcctttatagtga--gagagatagcagaactactacagaaccatcaaagagatgatcatatacttctacaaggtcgtattcaaaccaagcaatgatgaaagatagtctactgaatgcctataattgaatggttgcaagttaagaccaccagacagaacaatgataaccactggctacatctgaaaacataatagacaacaaaaaatggaactgaaatgatgcctatgagagcttaggtaatctgtgctgggcatttatccatgtgttgatgattgataagctgtactccccctcctttttgtggtctaacatgctttattgtttcaccattttttaaatagttttactactttttcattacatctttagtatgagtttcctctaactttaatcctcaaaataagttcctctatagtatggtagtatctgtttgcatggagttgtaagacgcaacaacaaatttgacacagaaggataatcgtatattttgttgcagtaaatttgggt----------gtacatgcatatatgtgatgcctgcattagttgctttgttgggaggctatttcagactgcaattcatgagtgagatgtagcaaatgttttcagtctgcttgtaatgtgctttgttgcag
>LOC_Os12g01800.1|intron position:3|intronpair87-2
gtatgcacatgactccctccttggtcattatatatttatatcagatacttgttgtgtctatttctcgaccaatttacctgatcatgatcaaacctttgttatacttgtttcatgccaagcacacattcccttttagtgcttgtctaaatgatcta------ttggtccaataaattggaaggttttgtgacttaagttatgtttcacttttatttagtaaactagtgtacatgcttacctgtactgcaatactatagtttttttgggttatctataaaacagtacctgttcctgtagggttgttaaaggagctttgttgatcctgctcttacttctatgtttctttagctggcatttttgtatggtgcctttatagtgagggagagttagcagaactactacaggaccatcaaagaaatgatcatatacttctacaaggtcgtattcaaaccaagcaatgatgaaagatagtctactggatgcctataattgaatggttgcaagttaagaccaccagacagaacaatgataaccactggctacatctgaacacataatagacaacaaaaaatagaactgaaatgatgcctatgagagcttaggtaatctgtgctgggcatttatccatgtgttgatgattgataagctgtactccccctcctttttgtggcctaacaggctttcttgtttcaccattttttgaatagttttactactttttcattacatatttagtatgagtttcctctaactttaatcctcaaaataagttcctctatagtgtggtagtatctgtttgcatggagttgtaagacgcaacaacaaatttgacacagaaggataatcgtatattttgttgcagtaaatttgggttttacaaatggtacatgcatatatgtgatgcctgcattagttgctttgttgggaggttatttcagactgcaattcatgagtgagatgtagcaaatgttttcagtctgcttgtaatgtgctttgttgcag
>LOC_Os11g01830.1|intron position:5|intronpair88-1
gtatggaaactgatctgttttgatccttatcagttaatagcacaagattgcatatctgaatgacgaatcttctaattttccatacaagagttatggtcctaattttctgaatattgtcttttcatggaacaatgcaggatgcctaatatagtaggcacaggaaaataacagagcttaaaaattaaattga-ttttcttctaataattacagttaacacacaatccttgatatgtatatagatgctcttattgtccccacacagttgacacatgcatttatgcattttcggaacaaaacagtgaagatttttatagcagctattcatgattaaatgtggacaataattacatcagttcgatttggtttaatcacatatatgtgctagctttgcttggagatcacaggaaaacatggcttactatgaattttgatgagcag
>LOC_Os12g01830.1|intron position:2|intronpair88-2
gtatggaaactgatatgttctgatccttatcagttaataccacaagattgcatatctgaatgccgcatcttctaattttatatacaagagttattgtcctaattttctgaatattgtcttttcatggaacaatgcaggatgcctaatatagtaggcactggaaaataacagagcttagaaattaaattgatttttcttctaataattaaaattaacacacaatccttgatatgtatataaatgctctcattgtccccacgcagttgacacatgcatttatgcattttaggaacaaaactgtgaagatttttatagcagctattcatgattaaatgtggacagtaattacatcagttcgatttggtttaatcacatatatgtgctagctttgcttggagatcacaggaaaacatggcttactatgaattttgatgagcag
>LOC_Os11g01830.1|intron position:6|intronpair89-1
gtaggtatctacgttgcacctctagatcgaataaaaatttgatgtactactgggaggggtgaagtgcatgatcttttataatttctatattaaag
>LOC_Os12g01830.1|intron position:3|intronpair89-2
gtaggtatctacattgcacctctagatcgaataaaaatttgatgtactactgtgaggtgtgaaatgcatgatcttttctaatttctatattaaag
>LOC_Os11g01830.1|intron position:7|intronpair90-1
gtgaaacataacctatttcatcagtacctccaca--------tgtatcatgattttactgcttcaattcttatgagagaaattatgtgctctc-tttgagtccttcag
>LOC_Os12g01830.1|intron position:4|intronpair90-2
gtgaaacataacctatttcatcagtacctccacaactccacatgtatcatgattttactgcttcaactcttat--gagaaattgtgtgctctcttttgagtccttcag
>LOC_Os11g01880.1|intron position:13|intronpair91-1
gtacagactgcttttgcatttggtttttcgtcttgtcctgtgaattctaatcaaacaaataggtgatagtgtgacacaagctgcaaataccatatcatcactatatcatgaataaactatgcatgcttgaactttatgaagtgttaagtgcacttgttaagttgttatgcaattgacatctattggaactgactctttttttagtgcacacacttctattttatgcactgtaccaaataatcaagtcaatagg------------------tgtgcatgaaaacacgtgtca-tttgatgtccattaagagtaaattggaatataaaatttagctttcgtggatgaggtgttcttttataagatgttctggtgttgggaggactagtctttgatatc---cttaatatctttttgtcag
>LOC_Os12g01930.4|intron position:1|intronpair91-2
gtacagactgcttttgcatttgtcttttcgtct---cctatgaattctaatcaaacaaataggtgatagtgtgacacaagctgcaaataacatatcatcact-tatcatgaataaactacgcatgcttgaactttatgaagtgttaagtgcac--------ttgttatgcaattgccatctattggaactggctctttttttagtgcacacacttctattttatgcactgtgccaaataatcaattcaataggtgtgcatctaaaagaacttgtgcatgaaaacacgtgtcattttgatgtccattaagaataaattgcaatataaaatttagctttcgtggatgaggtgttcttttataagatgttccggtgttgggaggactaatctttggtatccttcttgatatctttctgtcag
>LOC_Os11g01880.1|intron position:15|intronpair92-1
gtacttccatacagtaatattctttgttacttactcttaatattgttttcatcaagtaacatataatgaattatacag
>LOC_Os12g01930.4|intron position:4|intronpair92-2
gtacttccatacagtaatattctttgttgcttactcttaatattgttttcatcaagtaacatataatgaattatgcag
>LOC_Os11g01880.1|intron position:16|intronpair93-1
gtatttgtcttgatgagcttgattgttaccttgtcagcctgcacaatggacgacactgatgtttattgttttctctttttttttccttcag
>LOC_Os12g01930.4|intron position:5|intronpair93-2
gtatttgtcttgatgagcttgatcgttaccttgtcggcctgcacaatggacgacactgatgtttattgttttc----tttttttccttcag
>LOC_Os11g01890.1|intron position:1|intronpair94-1
gtatacatcctcatttatctgtctaacactagtacattc-tttgctaattgcctgtgttatcaagcatgtatttgacaatgctatctgttaatgcaacatctcatgacacattcattgcagtgctatccaaattgacagaactcaatcttttaggttgattgaactaaatcatgtgttccttcataatgtgcaacag
>LOC_Os12g01950.2|intron position:1|intronpair94-2
gtatacatcc-catttatctgtctaacactagtacattcttttgctagttgcctgtgttatcaagcatgtatttgacaatgctacctgttcatgcaacatctcatgacacattcattgcagtgctatccaaattgacacaactcaatcttttaggttgtttgaactaaatcatgtgttccttcataatgtgcaacag
>LOC_Os11g01890.1|intron position:2|intronpair95-1
gtgccca--------tgtctcttttttttgatctgtttcaggcaaatgtaaatgggcattgaggtgtaatcattgttttcctggttgaaagcag
>LOC_Os12g01950.2|intron position:2|intronpair95-2
gtgcccatatatctctctctctttttttttgtctgtttcaagcaaatgtaaatgggcattgaggtgtaaccattgttttcctggttgaaagcag
>LOC_Os11g01890.1|intron position:3|intronpair96-1
gtatgtgtgagagtgttgtttcctctgctaatttgttctaccactctgttatgcaattatatttgtcataaagaaagattgagtgggtaatgctgcttgaaagctggaagttgccaaccttaaagattctgactgaaatttatccctattttttttgccatacttgtcagagtagagaccttattgttgtttggtgagaaattgcccttactgatggtagtagtgacttgtgaagattacatgtcatgccaaattgcttagcaacaggttttattccacgtggtggttatctgaatctatagatcaaattgtgggatatccgatgcattgtttattgtcctcaaagatcatatattgctaaataggaaataaggtaagaactaaaattccttaggagtttaaaccagctagct-------ctgctta--gcctagt--------cactggacccctattaggccatttttaaactcaattcccatccaggcagtgtagcaattctctgttattcttgtttaacatgtctttctgctttatgcttgttttgtttgtcataatcaatactagttgttcttctcaccagggactcagacttaaaactatttttagtttctacccaatatgctatctttcttataccttaagagcatatatgct-ggactgttgttttcttcaaaatttatatatgctccatatttgtttatgctgtag
>LOC_Os12g01950.2|intron position:3|intronpair96-2
gtatgtgtgagagtgttgtttcctctgctaatttgttctaccactctgttatgcaattatatttgtcataaagaaagattgagtgggtaatgctgcttgaaagctggaagttgccaaccttaaagattctgactgaaatttttccctattttttt-gccatacttgtcagagtagagaccttattgttgtttgatgagaaattgcccttactgatggtagtagttacttgtgaagattacatgtcatgccaaattgcttagcaacaggttttattccacgtggtggttatctgaatttatagatcaaattgtgggatatccgatgcattgtttattgtcctcaaagatcatatattgctaaataggaaataaggtaagaactaaaattccttaggagtttgaaccagctagcttctaaaattcctcagggtctagtcagtggaccactggacccctattaggccatttttaaactcaattcccatccaggcagtgtagcaattctctgttattcttgtttaacgtgtctttctgctttatgcttgttttgtctgtcataatcaataccagttgttcttctcaccagggactcagactt-acactatttttagtttctacccaatatg-------------accttaagaacatatgtgctgggtctgtggttttcttcaaaatttatatatgttccatatttgtttatgctgtag
>LOC_Os11g02070.1|intron position:1|intronpair97-1
gtaagaccttctcatatctcattttgctcctttat----tagtcctttaggattgg------tatgttcggtttacaaccatctcaaattctcaattgtgccgtgtgctctgcttccatgaaaaatctttccttgcgtgtttctagattctaggagcagagcaatttcggaagagaatgaattgataaaaaggaattccatgtcgcatgtaatg-aatataaactcttgttgcattggttacatcattcagtttcattgacgcatgcgtcaggtttgctgtcaacgttgtgttggttaatggtgaggagcaagtctcaatcgagagctgcatgagaatgataggtttggtggaaatctcattgtcaaaaggttcatgattgatcgatgcttaaagcccgttttcagaagctgtattttatatactagtgtgcttcaacagctgatgttatcttttttttattaaaaaaccaaaccggcatgacatacataagattctccttgattgcaatagctggaatgaggaaataaaggtgcatgccttggacaagttgttatgctaatcttcagaaagaattaattctgaacaatcacagattaatgcttttttttttggtgggggtgcatggg----acatactacactaatcagcatcatgg-------tgctaacatttgtgcgtgttacgcaatgtag
>LOC_Os12g02030.1|intron position:1|intronpair97-2
gtaagaccttcccatatctcattttgctcctttattaattagtcctttaggattggtatgactatgttcggtttacaacca--------tctcgattgtgccgtgtgctctacttccatgaaaaatctagccttgcgtgtttctagattctagaagcagagaaatttcggtagagaatgaattgataaaaaggaattccatctcacatgtaatgcaatataaactcttgttgcattggttacatcattcagtttcattgacgcatgcgtcaggtttgctgtcaacgttgtgttggttaatggtgaggagcaagtctcaatcgagagttgcatgagaatgataggtttggtggaaatctcattgtcaaaaggttcatgattgatcgatgcttaaagaccgttttcagaagctgtattttatatactagtgtgcttcaacagctgatgttatc---tttttattaaaaaaccaaaccggcatgacatacacaagattctccttgattgcaatagctggaatgaggaaataaaggtgcatgccttggacaagttgttatgctaatcttcagaaagaattaattctgaacagtcacagattaatgc-----taattggtgggggtgcatgggacatacatactacacttatcagcatcatagtgctaactgctaacatttgtgcgtgttactcaatgtag
>LOC_Os11g02070.1|intron position:2|intronpair98-1
gtcagtctctctctccctcaatttcagcctaataggccggccttcttttagtttgattcggcccaatgaaactaattaggcccagctatatacag
>LOC_Os12g02030.1|intron position:2|intronpair98-2
gtcagtctctctctctctcagtttcagcccaataggccggccttcttttagtttgattgggcccaatgaaactaattaggcccagctatatacag
>LOC_Os11g02090.1|intron position:1|intronpair99-1
gtgagaccactg-cccccaatccaatctctgcgcgcttcgttgtagcaattgggattttgctaacgctcgccattgcag
>LOC_Os12g02050.1|intron position:1|intronpair99-2
gtgagaccgctgccccccaatccaatctctgcgcgcttcgttgtagcagttgggatttt-ctaaccctcgccattgcag
>LOC_Os11g02110.1|intron position:1|intronpair100-1
gtaa--------------------aacccctattgattttgcccaaa-accaaattttttgatgaaattt-------acctttgatttctcgaattgc----------tcattctcccccgttgaacacatgtag
>LOC_Os12g02070.1|intron position:1|intronpair100-2
gtaaccctaacccccttcgatccgatcccctattgatttcgccaaaataccaaa-attttgatgaaatttcctttccacctttgatttttc-aagtgccaagtgaccttttttgttccccgt-caatacatacag
>LOC_Os11g02110.1|intron position:2|intronpair101-1
gtctactcacctcccctttatctccttttcttttagacgcttttctccggttcatgtatactgctcttactagagcaccaatcacatgctcttttatcgtcaaataatgaaaaatgagatgacattgcttggattgctttcttttggtgcagttcattttccccaaaagtatccatgtgtagcactgcatttggaataacatgataaattcgatagtacaatgctaggcaatttgcatagcttccttagtcgatcatattccatttcttgttgctgaaacatctgttgttttattttgttacag
>LOC_Os12g02070.1|intron position:2|intronpair101-2
gtctactcatcttcctttcatctccttt--ttttagatgcttttctccggttcatggatactactcttactagagcaccaatcgcatgctcttttatcgtcaaataataaaaaatgagatgacattgcttggattgctttcttttggtgcagttcattttccccaaaagtatccatgtgcagcactgcgtttggaataacatgataaattctatagtacaatgctgggcaatttgcgtagtttccttagtcgatcatattccatttcttgttgctgaaacatctgttgttttattttgttacag
>LOC_Os11g02130.1|intron position:1|intronpair102-1
gtaactgtttgaccatc------------------------------gatcgatcatggtacgtgttgggctaaccattcttgcagcgactgatcgatgaccataagcacgtgtag
>LOC_Os12g02080.1|intron position:1|intronpair102-2
gta--------accatcctctacctagtacaagtatacgcacgcacacattgatcatgctatat-----------------------aattaatctgtgcatgtatgaatg-ccag
>LOC_Os11g02130.1|intron position:2|intronpair103-1
gtacgtccacctact--------tcgatctctatgttgcaactgaaactgaaactgaaaatggtacatatgtatatgcag
>LOC_Os12g02080.1|intron position:2|intronpair103-2
gtacgtactcc-acttcgatcgatcgatctctatat----actgaaactgaaactgaaaatggtaca----tatatgcag
>LOC_Os11g02130.1|intron position:3|intronpair104-1
gtaaccactgctagtgctagctagctagctgttactagtacttttgtttccactgagcattcaattaagtctagcttgttaactaacaaaaaataaaatttactaaaaatgcaagcatcaattcattcacatgacaaaatcaacaagcatcgacaactgttccatctttcaatcccttctagaagggaaaaggaaaaa-ggttcggaacaacttcatttcacactctgtttctgtttctgaatagtatcagtagcttttgtgtcaatctgcacacagctgggtaccacgcaaacggaacagattgctacgttttcaatttgcagcatacttggcattctccaagcctatactactttgacaagatgattaatttacgaaagtctggataaacatctcagattcaactagcagtataacctctgactctgagttcccacttgtctcccctgtttatttttttttaagaaaaagaaagaatcagtgtcatctgtttaacatgcaatttgttaacttacttgttaaccaaacaaaacgtagtagcaaagtcggtaagcatggttgtcgatgggatggcataaagttaatttgaggtaatgacgtactcctaaccgtgtctgcgttgtcggtatgggttaatttgcttctgaagaaatagtacaggcttttctttttaaggtt-agtaatcagtacagactgctgccaatcgaaaagatcagtctgccatcacatgccgtgaattggctaaattacaaaagcaaaaattaatttatttcctaaaaacccaaaagcaagaataaagttgataaaccctggctacccatcaag---ttaattacaaccacagataatgttccttttgttctgtttgttaat-aatgtgttccaataatgttgattttttttctttattccaattaaaattagggaatggtgaagaacctatactttctttctaaaacaaaaatattgacaatattatacaaaagcaaagacctaaaagctcagctcttaaatattctaaattattc-taaac--------------taagtatagcatgatttcatattgtacctgcag
>LOC_Os12g02080.1|intron position:3|intronpair104-2
gtaaccact--------------gctagctgttactagtatttttgtttccactgagcattcaattaagtctagcttgttaactaacaaaaataaaaatt---tataaatgcaagcatcaattcattcacataactaaacgaacaagcatcgtcaactgttccatttttcaatcccttctagaagggaaaaggaaaaagggttcggaacaacttcatttcacac------tctgtttctgaatagtatcagtagcttttgtgtcgatctgcacacagctgggtaccacgcaaacggaacagatagctacgttttcaatttgcagcatacttggcattctccaagcctatactactttgacaagatgattaatttacgaaagtctgcataaacatctcagattcaactagcagtataacctctgactctgagtccccacttgtctcccctgttta-ttttttttaagaaaaagaaagattcagtgtcatctgtttaacatgcaatttgttaacttacttgttaaccaaacaaaacgtagtagcaaagtcggtaagcatggttgtcgatgggatggcataaagttactttgaggtaatgacgtactcctaaccgtgtctgcgttgtcggtatgggttaatttgcttctgaagaaatagtacaggcttttctttttaaggttcagtaatcagtacagactgctgccgatcgaaaagatcagtctgccatcacatgccgtgaattggctaaatcacaaaagcaaaaattaatttgtttcctaaaaaaccaaaagcaagaataaagttgataaaccctggctacccatcaagttattaattacaaccacagataatgttccttttgttctgtttgttaataaatgtgatcgaataatgttgattttttttctgtattccaattaatattagggaatgatgaagaacctatactttctttctaaaataaaaatattcacaatactatacaaaagcaaagacctaaaagctcagctcttaaatattctaaattattcttacacatatgctcagctcttaagtatagcatgatttcatattgtacctgcag
>LOC_Os11g02180.1|intron position:2|intronpair105-1
gtgagacgattatttatgtactgagctagtatcatgcttaatttgcttatgaaattctgactcaaac-aaaaatgagcattttacatttctactttcaagcttgattaacttttatagtgtctgatcttttgcaccggtgcattt-ttttattcatataagcatgacaaatgagctaagaagttgtttaatgagaaaatatggtaattgttcttttactacaatgagcacagctggccttgtcctttgcattggactttataattcatttgagataatcacaattcatttccgcctagcaagctttcatatttccattatatgatgaaataggtgagcaatatgaaatattgacctccaacattttacatcagaagagcat-aaagaaatggtatgctgctatctttgagtgccaaaagtaaactatagaagtctaagaaataattaattccaatgaagctagtccaagtttttattatgaaagtgagttaaaagcttgcacttatttggtttcag
>LOC_Os12g02120.1|intron position:2|intronpair105-2
gtgagacgcttatttatgtactgagctagtatcatgcttaatttgcttatgaaattctgcttcaaacaaaaaatgagcactttacattcctactttcaagcttgattaacttttatagtgtctggtcttttgcaccggtgcattttttttattcatataaacatgacagatgaactaagaagttgtttaatgagaaaatatggtaattgttcttttactgcaatgagcacagctggccttgtcctttgcattggactttataattcatttgagataatcacaattcatatccacctagcaagctttcatatttccactatatgacaagataggtgaaaagtataaaatattgacctccaacactgtacatcagaagagcgtaaaagtaacagtaagctgctatctttgagtgccaaaagtaaactataaaagtctaggaaataattaattccaatgaagttagtgcaag-tttgattatgaaagtgagttaaaagcttgcatttatttggtttcag
>LOC_Os11g02180.1|intron position:3|intronpair106-1
gtaggtttcatcttcttgaaatcttaacttgtcagggttataagccaggccacattcttatcatttatcctttgcttgcag
>LOC_Os12g02120.1|intron position:3|intronpair106-2
gtaggtttcatcttcttgaattcttaacttgtcagggttataagccaggccacattcttagcatttatcttttgcttgcag
>LOC_Os11g02470.1|intron position:2|intronpair107-1
gttcgttttgataatga-------attaattaattctgatgatgaattatgtcca-------aatcatttcagtttgttaattacatg-aaaaatatccat-ta-------cag
>LOC_Os12g02400.1|intron position:2|intronpair107-2
gttcatatctataattatatacctattaatttttt-ttataatgaattatgtccagatggcgattcatttcaggttgttaattacatgcaaaaatatgtgtgtacatgtggcag
>LOC_Os11g02480.1|intron position:1|intronpair108-1
gtaggtatctattgctaccattcttttctcctccatcgatctcttgcttgcagcaaagggcctccccatgtgt--gtgtagttcttgatctgtt------ctctcttc-atttgtggtggg---tgcga--tgccattgattctgatatggtag
>LOC_Os12g02420.1|intron position:1|intronpair108-2
gtacatatctatggctaccattcttttctcctccatcgatttcttgcttgcagcaaagagcctccccatgtgtatgtgtagttcttgatctgtttctctcctttcttcaatttgtggtgggttctgtgatgtgccattgattctgatatggtag
>LOC_Os11g02520.1|intron position:1|intronpair109-1
gtatatgtatataaatacatgccactagaggaatgtccactagcttatcattcattgctaacgaaatttgattgatcctcttgattatgatag
>LOC_Os12g02440.2|intron position:1|intronpair109-2
gtatatgtatat-attacatgccactagaggaatgcccactagcttatcattcattgctaacgaaatttgattgatcctcttgattatgatag
>LOC_Os11g02520.1|intron position:2|intronpair110-1
gtataaatgagcatatgaactcctgtttatttccattcctcgaagcatattggttttatctaacag--caaaatatatacatctaatgagctcatttgcttaagcag
>LOC_Os12g02440.2|intron position:2|intronpair110-2
gtataaatgagcatatgaactcctgtttatttccattcctcgaagcatattgattttatctaacagaaaaaaatatatacatctaatgagctcattttcttaagcag
>LOC_Os11g02540.1|intron position:1|intronpair111-1
gtactaattaatatatccatgcatcaatcttaattaatttctaggtgtcgatcaagaacactgaacactgaacaccgcacctgctttcttttttgtta--tttctgaaagcaaatataatcaatataatgca----cggtttggttcatcatcaatttagcaattttgattac----acctagttatgtatat---gcag
>LOC_Os12g02470.1|intron position:1|intronpair111-2
gtgctaattaatatatccatgcatcaagcttaattaatttctaggtgtccatcaataacaa-gaacactgcacaccgcacctgctttcttttttgttatatttctgaaagcaaatataatcaatataatgcacgaacggttcggttcatcatggatttagaaattttgattacatctagctagttatgtatatgcagcag
>LOC_Os11g02570.1|intron position:2|intronpair112-1
gtactagtactgtaagcagcatagtctcttctgaataaatcttgtcgcacaaggatt-cctgcttaatgtttcttcag
>LOC_Os12g02500.1|intron position:3|intronpair112-2
gtactactactgtaagcagcatggtttcttctgaataaatcttgttgcacaaggattgcctgcttactgtttcttcag
>LOC_Os11g02610.1|intron position:1|intronpair113-1
gtatgtgtgccaacctctgatgaattcctgttcttgttatcactctttcaactcaactaatcatcatcttcttccatccaaatcgatg--------cag
>LOC_Os12g02530.1|intron position:1|intronpair113-2
gtatgtgtaccaacctctgatgaattcttgttcttgttgtcactctttcatctgaactaatcatcttcttcttccatccaaatcgatggatcaaaccag
>LOC_Os11g02620.1|intron position:1|intronpair114-1
gtaacttgtaccaatgctgttcctttcccttccatttctgagctcgggtgtggttttgccgcggtttattc-tttgtagaaaatgcaatggcgagtgcatgctggtgttcctatagtttgctagttttggcaaaaacttgtcctttgtcagttcagatcagttgcaactagtttttgttcattttgctgcacaagtttggattgttcatgttgcatttctctgggactctgaaagaagcagagaaaggcataaaccctgctggctgctgca------------gtgcaggtgcagccactccatgaggagaggagattggagagggtcacttgccttgtgtaatggtggtaggagaatctcagccccgccacgccggaggagtttgagctcggccaagaggggtcggagtttaattctccgaacccctttgaaaaataacagggggtcggagtcgaattttccgagcagtgggggtcggggtttaatactccgacgtccctgaaaaatatcaga-----------ggggtcggggttgaattctctgaacccgctgaaatactggtttctcgcaaatgctaccttcagagttcagagttcagattatgagatgacatcagaagttatcctttgtataactgatgaaagaagtggcaaaccttaaaaatgttcatcggaatatcggatggtcccgggcatcacaaaacgtctgcac--ttttttttatctcgtccggtgacttgtctagattcaggtccctacatcagcatcctctttt------ctgcatctggttctcaacctctgaacaagtcaatgaaggtttttttcccccctactctgtctctctctttcttaaaagaaaatgcagtcgattttcggagaaaaaaattgcaaactttagcaatttaactcgaaggatctacttcttatgtgatttgtttggccggaatgtttgattgaattgtgaattgtgattggaacctacattgatagtatgtcttacagtcttagtggactgaaataatctgtaccagttgtttgatttctgtagcagttaccactgccttgttccagtcctctgtaaaaagggatgtgatcaattcttacatgttcctagaagagtgtagcaaaactagcatgagaagcatatcaaacttgatattcacatgctataaatgcaaatgcagttcttggtatctaatacttcaagaatgttccttgttgtgcag
>LOC_Os12g02540.1|intron position:1|intronpair114-2
gtaacttgtaccaatgctgttcctttcccttccatttctgagctcgggtgtggttttgccgcggtttattcttttgcacaaaatgcaatggcgagtgcatgctggtgttcctatagtttgctagttttggcaaaaacttgtcctttgtcagttcagatcagttgcaactagtttttgttcattttgctgcgcaagtttggattgttcatgttacatttctctgggactctgaaagaagcagagaaaggcatagaccctgctggctgctgcagtgcaggtgcaggtgcaggtgcagccactccatgaggagaggagattggagagggtcacttgccttgtgtaatggtggtaggagaatctcagccccgccacgccggaggtgttcgagctcggccaagtggggtcggagtttaattctccgaatccc-ttgaaaaataacagggggttggagtcgaattctccgaac------------------------------ccctg--aaatactggaatcgggaggtgggggtcggagttcatttctccgaacccgctgaaatactggtttctcgcaaatgctacc-------ttcagagttcagattatcagatgacatctgaagttatcccctgtattactgaagaaagcagtggcaagccttaaaaatgttcatcggaatatcggatggtcccgggcatcacaaaacgtctgcacttttttttttatctcgtcccgtcacttgtctagattcaggtccctacctcagcattctcttttcttatgctgcatctggttctcaacctctgaacaagtcaatgaaggttttttcccccccttctctg--tctctctttcctaaaagaaaatgcagtcaattttgggagaaaaaaattgcaaacgttagcaatttaactcaaaggatctacttcttatgtgatttgtttggacgaaatgtttgattgatttgtgaattgtgattggaacctacattggtagtat--------gtcttagtggactgaaataatctgcaccagctatttgatttctgtagcagttaccatggctttgttccattcctctgtaaaaagggatgtgatcaattcttatgtgttcccagaagagtgtagcaaaactaccatgagaagcatatcaaacttgatattcacatgctgcaaatgcaaatgcagttcttggtgtctaaaacttcaagaatgttccttgttgtgcag
>LOC_Os11g02620.1|intron position:2|intronpair115-1
gtgccctatctatttcaatagcttcatcttacccattctctgtagtctgtcattttttctgttgcatttttttttatcattagtcaccaactactgcacaagcctgccaagtatgttttgggggactattgctcagttgagcagttggattttctttgcaggaagattaattacctgacaatgttataagtggagtaggacttccatattaatttgcttaacatgagaaccaatgtgattgaagtgaacacctaattgcaatttggggacataaaaatcataatgtatatccttactgatgtgataattatacaagcatataattttttgtactgtaggttagtgttcaatattcacaatttcttaaatgtagcgctctgcaaaaggcaagtatctttcttagtgggggtcaacagggatttctgatcatataggctgaaggtgttagtcaatataagagtgtgtaattggagacaaagcagtaattggttaacaggaaaatcagggttaaggttgtatatgttcttttgtacattagtaatgctttttgagctttcatatggaggttttttttttt--gtgaaaaggggctttcataggaaggtattagcaaggaaaatgtatttcatatttatctctgcataattaatataagattatatagactgaagtaaagttgcaaaatgggtttaatcatagtatacttctgtaccgattttgcag
>LOC_Os12g02540.1|intron position:2|intronpair115-2
gtgccttatctatttcaatagcttcatcttacccattctctgtagcctgtcatttttcctgttgcatttttttttatcattagtcatcaactactgcacaagcctgccaagtatattttggggggttattgctcagttgggcagttggattgtctttgcaggaagattaattacctgacaatgttataagtggagtaggacttccatattaatttgcttaacatgagaaccaatgtgattgaagtgaacaccttattacaatttggggacataaaaatcataatgtatatccttactgatgtgataattatacaagcatataattttttgtactgtaggttagtgttcaatattcacaatttcttaaatgtagcgctctgcaaaaggcatatatctttcttagtgggggtcgacagggatttctgatcatataggctgaaggtgttagtcaatataagagtgtgtaattggagacaaagcagtaattggttaacgggaaaatcagggttaaggttgtatatgttcttttgtacattagtaatgctttttgagctttcatatggagtttttttttttttggtgaaaaggagctttcataggaaggtattagcaaggaaaatgtatttcatatttatctctgcataactaatataagattatatagtctgaagtaaagttgcaaaatggg----atcatagtatacttctgtaccaattttgcag
>LOC_Os11g02620.1|intron position:3|intronpair116-1
gtaagctaaactgtactgcaaaccttattgttcttttccatcagtaacttgatatctctttctgattatgtccaatggcaaattcagtaactgccactctgctagcattgcaacgctgtttgcttgttgatgaaaatgtgacatgaatacttgcactgtttaatgtgatcattagaaccatttgcaatctgtgtagtgtctgatgatgtacagctttgtgctgtgtgtgtgtgac---gaactgaattgtgataaacaacag
>LOC_Os12g02540.1|intron position:3|intronpair116-2
gtaagct-aactgtactgcaaac------------------------cttgataactctttctgattatgtccaatggcaaattcagtaactgccactctgtcagcattacaacatta-ttcaatgttgatgaaaatgtggcacgaatactttcaattctggatgtaatctttagaaccatttgcaatctgtatagtgtccgatgatgtatagct---tgctgtgtgtg-gtgacaaaaaactgaattgtgataacaaacag
>LOC_Os11g02640.1|intron position:1|intronpair117-1
gcatgcaccccccccccccc-----gtctctcactcttcagcttgcttgtagtactgcagtataggctatagcccagtcttcaatccctgttgatcggatcaaattagattttttttttggtcgctg----------------atcttaatttatttgaggacaagcttgtctag-taaagaacactgatttcccctaaaccagtatagtaatcctcctatgtttaactgcagattactattatttcattctggg-gaaaaaataaccgcaagattacttgttttgttgtgagataattagaatcaatttcttaagcctatcaatcagatcatcacagttccttaagaaaccaccatatgattctgattcgaccaccttcggctactctctggctggttgatcattttggtccttaatgtacaaactccttaaatcatcccatctgtttatcacctacagataaacaaaacattttgttccaaaaggataaaagaaatcactacctgatgttggtctctaatgatcactttgcaccgtcctttcagatgtctgtgtgtgtctcacaagtcacaaatgatgtatcctaagcatgtcaatttctctgaatag
>LOC_Os12g02570.1|intron position:1|intronpair117-2
gcatgcgcccctctcccccctccttgtctctcactcttcagcttgcttctagtactgtagtag----tatatcccagttttcaatccctgttgatcggatcaaattagatttttttttt-gtcgctgccttgattgatcgtgcatcttaatttatttgaggacaagcttgtttagcaaaaggacactga-ttccccttaaccagtacagtaatcctcctatgtttaactgcagattactactattttactctgggaaaaaaaataaccgcaagattacttgttttgttgtgagataattagaatcaatttcttaggcctatcgatcagatcatcacagttccttaagaaaccaccatgtg---ctgattcgaccaccttcggctcctcgctggttcgttgatcattttgttccttaatgtacaaactccttaaatcatcccatttgtttatcacctacagataaacaaaacattttgttccaaaaggataaaagaaatcactaactgatgttggtctctaatgatcactttgcaccgtcctttcagatgtctgtgtgtgtctcacaagtcacaaatgatgtatcctaagcatgtcaatttctctgaatag
>LOC_Os11g02640.1|intron position:2|intronpair118-1
gtgaggtggcaagtattataaaaacaaagcagaataattaggatatcttgatgttccaagttgcatttatgttcacattgttctcaaaatttgtgatatttatcag
>LOC_Os12g02570.1|intron position:2|intronpair118-2
gtgaggtggcaagtattagaaaaacaaagcagaataagtaggatatcttgatgttccaagttgtatttatgttcacattgttctcaaaatttgtgatatttattag
>LOC_Os11g02640.1|intron position:3|intronpair119-1
gtaatgtcctatttttagctcaattcagctctttatatttagcataactaatggcacaacccatctgattgctttcttaactctacatctctctttgctgttgttctggattttctgggatttccatttgctctcgtttagtatcgcattggtttcaataacctcttgttctcttctttctttaacag
>LOC_Os12g02570.1|intron position:3|intronpair119-2
gtaatgtcctatttttagcttaattcagctctttatatttagtataactaatggcacaacccatctgattgatttctcaactctacatctctctttgctgttgttctggattttctgggatttccattttctctcgtttagtatcacattggtttcaataacctcttcttctcttctttctttaacag
>LOC_Os11g02640.1|intron position:4|intronpair120-1
gtaaggtgccacatactgggtctagtagtggaagtttaaagtacagaaactaggacctttttaatatggcaaaacctttgctatgcttgtacttaaaaagtattaatacttattttccttttgctatgttcttggttatcagtttttatggttaatatggcttgaaataagacgtcttatttttcttcccatgtatttagacaaacattttcagattagtgatgcctttctcgtatccccccaaaatgtttcag
>LOC_Os12g02570.1|intron position:4|intronpair120-2
gtaaggtgccacatgctgggtctagtagtggaagtttaacgtacagaaacttggacctttttaatatggcaaaacctttgctatgcttgtacttaaaaagtattaatacttattttccttttgctaagttcttggttatcagtttttatggttaatatggcttgaaataagacct-ttttttttcttcccatgtatttggacaaacattttcagattagtgatgcctttctcatatccccccaaaatgtttcag
>LOC_Os11g02660.2|intron position:1|intronpair121-1
gtacggatgtaacacaacatgtgttattctatagttcaatctgtgtgcattactttttgtctgatgaattacatgtgtgtgatggtttggattcag
>LOC_Os12g02589.1|intron position:3|intronpair121-2
gtacggatgtaacacaacatgtgttgttctatactttaatctgtgtgcattact-------tgatgaattacatgtgtgtgatggtttggattcag
>LOC_Os11g02660.2|intron position:2|intronpair122-1
gtaaggttttttttttttttttaatctctagtgctttagttaatatcctcttcaatggatactttagtaaatgtgtcaacaaaagtagctaaaatccaattagc----------ttatcgactctcactgcctcactagatagcagacttttccagttcacaagcatttctttatgcattgaaaatagtcaggttgaattcttttcttgattggactatggtgacatag
>LOC_Os12g02589.1|intron position:4|intronpair122-2
gtaag---------ttttttttaatctctagtgttttagctgatagcctcttcaatggatactttagtaaatgtgtcaacaaaagtaagtaaa----aattagctaaacttgaattatcaactctcactgactaactgaatagcagacttttccagttcacaaacatttctttatgaattgaaaatagtcaggttgaattcttttcttgattggactttggtgacatag
>LOC_Os11g02660.2|intron position:3|intronpair123-1
gtga-ttatctatttctgaaaattctgcaactatcgggtcctaatgccaaaactgaaaac--tgtcttttcttcag
>LOC_Os12g02589.1|intron position:5|intronpair123-2
gtgacttatatgtctctgaaaattctgcaactatcggatccttatgcaaagactgaaaactatgtcttttcttcag
>LOC_Os11g02660.2|intron position:4|intronpair124-1
gttttcatatacactctacttttgggatccttcaatgatatacaaataagcaaaaaaaaaaaactatttgttatccatgtttgaatttgcattcaggtttaccagtgaactatcattattttggacaaatggttggaattatcttgcatgtggctgataaatgatgttactttctgaatgggttgtgtgtgtgtttaccattgcag
>LOC_Os12g02589.1|intron position:6|intronpair124-2
gttttcatatacactctacttttgggatccttcaatgatatacaaataagc-aaaaaaaaaaactatttgttatccatgtttgaatttgcattcaggtttaccagtgaactatcattattttggacaaatggttggaattatcttgcatgtggctgataaatgatgttactttctggatgg--tttgtgtgtgtttaccattgcag
>LOC_Os11g02710.1|intron position:2|intronpair125-1
gtaattatctgcaggcacttgtattgggccatggatctctctgtcaaaaaacaatatttttcttggagcaactttctagtacactacatgtagcatatactaaaactcaatttattgttaaaatgacatccacag
>LOC_Os12g02640.1|intron position:2|intronpair125-2
gtaattatctgcaggcacttgtattgggccatggatctctctgtcaaaaaacaatatttttcttggagcaactttctagtacactacatgtagcatatactaaaactcaatttattgttaaaatgacatccatag
>LOC_Os11g02710.1|intron position:4|intronpair126-1
gtatatttcagaaactacacatgtactactgtggcacatatttcaatttgagacaatttaaaactcaaaagaatgatgtctttgaactgctcaaaatcctctgttgagctctt----------gtgcttagtttgaatgatttcaatacccaagtagctgcccagattcaacttctgaaatcactataattcagataatgtgttactgttttggtttgcagcagtatcagaataaccttttggagaaatatacagcttctattttgtctgggctaacttacatgtcccattttggtctgatctacctgcaattcctacatatcattctaaatggatataaggcctaaaaaatgatattttatctagaatccgtgagatactacagtagatccaagagtatcataacatgtattttccaatccatgccattgcatgagaataattatatgaaaataagtggcttctcatgttttatcatcttattgtaattggttaatcatttaaggattttcctttatttttgtgctgggccgactag
>LOC_Os12g02640.1|intron position:3|intronpair126-2
gtatatttcagaaactacacatgtactactgtggcacatatttcaatttgagacaatttaaaactcaaaagaatgctgtctttgaactgctcaaaatcctctgttgagctctttttttagataatgcttagtttgaatgatttcaatacccaagtagctgcccagattcaacttctgaaatcactataattcagataatgtgttactgttttggtttgcagcagtatcagaataaccttttggagaaatatacagcttctattttgtctgggctaacttacatgtcccattttggtctgatctacctgcaattcctacatatcattctaaatggatataaggcctaaaaaataatattttatctagaatccgtgagatactacagtagatccaagagtatcataacatgtattttccaatccataccattgcatgagaataattatatgaaaataagtggcttctcatgttttatcatcttattgtaattggttaatcatttaaggattttcctttatttttgtgctgggccgactag
>LOC_Os11g02740.1|intron position:1|intronpair127-1
gtcagtatcatttttacatttgtgttgcaattgcaatcttggaaatgtgcttgctatgctactattgctatatacttgtacatgcactgcacattcatcttgttgtagtgaacagacaaatagtacaactctactttgaacaggctaatcgtagtgaaaacagtggttacttcaaatgcttgattcagtacatatatgagaaatggcatgattttcttgcagttacttaaaatatttataagtttattgaggaaagagagaatttaaaatactggtatttattttctttccatatgcaatggcagctag-ttgttatctttgaattggagtcatgtaggtgcccttcgcgaccatcatcacctttttgtgtaactgcag
>LOC_Os12g02710.1|intron position:1|intronpair127-2
gtcaggatcatgttt-catttgtgttgcaattgcaatcttggaattgcacttgctatgctactattgctatatagttgtacatgcactgcacatttatcttgttgtagtgaacagacaaatagtacaactctactttgaacaggctaatcgtagtgaaaacagtggttacttcaaatgcttgattcagtacatatgtgaaaaatggcatggttttcttgcagttacttaaaatgtttataagtttattgaggaaagagagaattgaaaacactgttatttattttctttccagatacaatggcagctagtttgtaatctttgaatttgactcatggacatgcccttccctaccatcatcacattgttgtgttactgcag
>LOC_Os11g02740.1|intron position:2|intronpair128-1
gtaagcactcccaattcatctttgttagcaatgatcaagtcgcagttcattgatccttgaaacaccacctcttctctgaatttgcag
>LOC_Os12g02710.1|intron position:2|intronpair128-2
gtaagcactcccaattcatctttgttagcaatgatcaagtcgcagttcattgatccttgaaacaccacatcttctctgaatttgcag
>LOC_Os11g02740.1|intron position:3|intronpair129-1
gtaattaaaagccgacttgtgtccccggaatttcattcagcacaaaagtggtttttcctaacactcagcttgctattgtccacag
>LOC_Os12g02710.1|intron position:3|intronpair129-2
gtaattaaaagccgacttgtgtccccggaatttcattcagcacaaaagtggtttttcctaacactcagcttgctattgtccacag
>LOC_Os11g02820.1|intron position:1|intronpair130-1
gtacgtacacaccttcatcttcacctgcttcatcatgcatcttggtgatccttccaaaagtcg-atcggattccattaattgattttcatgcatgcag
>LOC_Os12g02800.1|intron position:1|intronpair130-2
gtacgtacacaccttcatcttcgcctgcttcatcatgcatcttggtgatccttc---aagtcggttctgacttc-tcaattgatattcatgcatgcag
>LOC_Os11g02830.1|intron position:2|intronpair131-1
gtgagttgccaacttgttcaatattcactatggttgctgatgtccgttatgtacatggatacgcggaacattaacaattactcgtacaagaacatgatatatcttaattatgtaaattatggaaaaatatttgttgatgctaactatgtatttcacaacaaatcaacaatggcacatgcagcatttagttatactcaagttaacaagtacgctagcaaataaatataccatgcaaaattctgctttcatgtttcttagtttgttccctttttggaatagaaaatttctcaagaagctacaagtcatagttagaatgattcattgggcttgtatcatgaagaaaaatgtgcacacttgataggttgatgaaggctaaagtattaatttcattggccgaatgcatgtagactgagtcatactgttaaatagcatatttcttgaatgtttacaaacagaacagtgtatctacacatgctacaaatagaacagtgtatctacacatgctcggaataggtgaaattctatttcttttttaaaggagaataagcaaca-tgtccataaacgaaacatgatatattgaatttgac-taagcaattttggcagttttcgggcatattattaacttggaaattcattaccttttcattcttgtcgttatgttagaagaattatcaagaagtaactcatcttttgtttctttgtcag
>LOC_Os12g02810.1|intron position:1|intronpair131-2
gtgagttgccaccttgttcaatattcactatggttgctgatgtctgttatgtacatggatacacggaacgttaacaattactcgtacaagaacatgatatatcttaattatgtaaattatggaaaaatatttgttgatgctaactatgtatttca--------catcaatggcacatgcagcatttagttgtactcatgttaacaagtacgctagcaaataaatacacca-------------tttcatctttcttagtctgttccctttttggaatagaaaatttctcaagaagctacaatacatggttagaatgattcattgggcttgtatcat---gaaaaatgtgcaaacttgataggttgatgaaggctaaagtattaatttcattggccgaatgcatgtagactgagtcatactgttagatagcatatttcttgaaagtttacaaac-----------------------------agaacagtgtatctacacatgctcagaataggtgaaattctatttatttttaaaaagagaataagcaacattgtccataaaagaaacatgatgcatttaatttgacgtaagcaattttggcaattttcgggcatattattaacttggaaa-tccttaccttttcattcttgtcgttatgttataagaattatcaggaagtaactcatcttttgtttctttgtcag
>LOC_Os11g02830.1|intron position:3|intronpair132-1
gtaagaatccaactccttttcatcacttcatgaatgatatcatggctgaatagtttctgtgatcacactttttaaatatatatgtttctctctataatgcaatcaagcaccatagctgaagttgaccatattgtggataata------------gagttgcaacgttgttctattaaatatcgttgatatgagcaaa-tgatcagcgctctagaacctggtatggtaggatttcatttcgacttgctgttcaca--aggattccaaattgtccagagctttttgactgaacaaccgatttaactgttcgctgctagaccctcagtaagtttaggccctcttcatatttatcattcttggaaaaccttattgacgtgtttttaacaagattgcccaaagtgtccagttaaccatctga----------------------------atgattttctttgttggtatacttaatagaatcattcgtgatagttaactaccatgcatagagtatgcgagctacccatacttatctgctaaatatcttctgtattttttcttccaaaatatatgaatactattgaatactggcatgtatgatttgaaatgttggcacggtatttcatcaattcatttgtaggttaagtaaattatatgccaaataggcccaacactgaatattaggctgactaaagattatgctcaactatattttttttcttgtacattgtggtgaaattgtattcgagagtaggaaatttcctgacattgtctgtgcttttcatttttcttctcag
>LOC_Os12g02810.1|intron position:2|intronpair132-2
gtaagaatccaactccttttcatcacttcatg-atgatatcatggcggaatagtttctgtgatcacactttttaaatatatatttttctctctataatacaatcaagcaccatagctgaagttgaccatattgtggataatagtgtggataatagagtcgcaacgttgttctattaaatatcgttgatatgagcaaattgatcagcgttctaaaacctggtctggtaggatttcatttcaacttgctgttcatatggggattccaaattgtccagagctttttgactgaacaaccgatttaactgttcactgctagaccctcagtaagtttaggccctcttcatatttatcattcttggaaaactttattgacatgtttttaacaagattgtccaaagtgtccagttaaccatctgaactatttgtcttgccatagctaaatgccatgattttctttgtttgtatacttaatagaatcattcgtgatagttcactaccatgcatagagtatgcgagctacccatacttatctgctaaatatcttctgtattttttcttccaaaataaatgaatactattgaatactggcatgtatgatttgaaatgtcggcacagtatttcatcgattcatttgtaggtgaagtaaattatatg----------ccaatactgaattaatggctgactaaagattgtgctcaactata-ttttgttcttgtacattgtggtgaacttgtattcaagattaggaaattttctgacattgtctgtgcttttcctttttcttctcag
>LOC_Os11g02830.1|intron position:4|intronpair133-1
gttgagtagcatttcttgccaatatcttgtttt--ttttcctttctcttctatgcatctgttgggaatatgtaaatatttttcataatagcatttatcttttatttgcacttacacag
>LOC_Os12g02810.1|intron position:3|intronpair133-2
gttgagtagcatttcttgtcaatgtcttgttttttttttcctttctcttctatg---ctgttgggaatatgtaaatatttttcataataacatttatcttttatttacacttacacag
>LOC_Os11g02830.1|intron position:5|intronpair134-1
gtactctcctcattttatcttttttaagttttcttcattttttttttctgaatagcgttattacccttcatcaaaatgtgaccag-----------------aaagtttactaagtgatatgcaagtatgcagtttctgttttgcccttgcaatttcatctgatgtatatatacctattgggcag
>LOC_Os12g02810.1|intron position:4|intronpair134-2
gtactgtcctcgttttatcttttttaaattttctaca---tttttttctgagtagcgttgttacccttcatcaaaatgtgaccaggttatttgtcaaaaagaaaagtttaccaagtaatatgcaagtatgcagtttctgttttgcccttgcaatttcatctgatgtatatatacctattgggcag
>LOC_Os11g03050.1|intron position:1|intronpair135-1
gttcactccaaaccctttgtcattctctttttaaaaaaaattcttgaatgatgcacgatgtaatcctaccaaactgttacctgatactggttgtgtgctttaataatgattta--------ggcaaatcagcct-ataggtagtgaattttcctctacatatct------------------------------tgcagtgttctgtgggcatttcaagttcttaggggtaactgttgtgggttgttccttatgggcgatcttttacttgggttaatggtttagtcgagaagctgttgcatcaaacttcctatcttctgtttcaatttcagctgcacactgattctgtcctaatcatggggaatatgttactgcttttactatttcataacttaatttgtatcgcacactgatttgtttcagtttcgactctttagttgcgttcaatgtactgttgcacaatacaagttactagtggagcacttttataaggatatccttagattagtttttgaagctgcgacgttttccccccacacatcatatatgtgtctgtcggtcttaattcgagcactagtccagtaattctatctggaaac-ttgaaattgctaagggaaatgttgtgacatgtgggttgtagttagtcgtcggaccaagtttctgataactttggtggtggatgagctgcttatgtttctctaattcattt--gagtacggattcaatatctgagcagtaacgaaaaagattagctctatttcttttgggtgcctgaaggagaaactcag-aaaaaaaaaggtttgctctgctg-aaagtactaaacaatgaatttttggtctgtacattcaaacaaatccaaaaaacttattaattcctaacgataaaccatactagacttgcaggtttggttctgctcagtttgccttaagtacctgctaagtgattccttgctttcctttgtcttgttgataatcacaagctgctcacatatgacatggtatgtgtggcattttagatgttaggtgctgcaacctttttttcctcatttaatcatcatcatggtggtttagcaacactataaatttgttatttttgctggttttcttttgttgtttactgactttcattgtgtctggttttccagtttaggagttactgcacatattgttttttttttctttctatttttagttgtgttaccaattttacgtgtgaccccatgtcatatggaattttaggcatttttgttcttttagacttgcagttttgtttctttgattgtattatgtattatcatatacccatattttccacttcaaaaaaaaccattttgtcttgaatgatttttttatgtttctttttctgatatacag
>LOC_Os12g02820.1|intron position:1|intronpair135-2
gttcactccatacccttcgtcatt-tttttttaaaaaaaa-tcttgaatgatgcacgatgtaatcctaccaaactgttgcctgatactggttgtgcactttaataatgattcaggcaaaatggcaaattagccttataggtagtgaattctcctctacatatgtacccgtcagtttcaatttgtgcactagttctgcagttttctgtggacatttcaagttcttgggggtaactgttgtgggttgtt---------cgatcttttgc-tggtttaatgggttagctgagaagctgttgcatcaaacttcctatcttctgtttcaatttcagctgcacactgattctgtcctaatcatggggaatatgttactgcttttactatttcataacttaatttgtatcacacgctgatttgtttcagtttcgactctttagttgcgttcaatgtactgttgcacaatacaagttactagtggagcgcttttatagggatatcctcagattagtttttgaagatgcaacgttttccccccacacatcatatatgtgtccgtcggtcttaatttgagcactagtccagtaattctatctggaaactttgaaattgctaagggaaatgttgtgacatgtgggttgtagttagtcgtcggaccaagtttctgataactttggtggtggatgagctgcatatgtttctctaattcatttgagagtatggattcaatatctgtgcagtaaccaaaaagattagctctatttcttttgggtgcctgaaggagaaacacagaaaaaaaaaaggtttgctccgctgaaaagtactaaacagtgactttttggtctgtacattcatacaaatccaaaaaacttattaactcctaacgataaaccatactagacttgcaggtttggttctgcttagtttgccttaagtacctgctaagtgattccttgctttcctttgtcttgttgataatcacaagctgctcacatatgacatggtatgtgtggcattttagatgttaggcgctgcaacctttttttcctcatttaatcatcatcatggtagtttagcaacactataaatttgttatttttgctggttttcttttgttgtttactgactttcattgtgtctggttttccagtttaggagttactgcacatattggtttttttttctttctatttttagttgtgttaccaatcttacgtgtgaccccaggccgtatggaattttgggcatttttgtccttttagacttgcagttttgtttctttgaatgtattatgtattatcatatactcatattttctactt--aaaaaaaccattttatttggaatgatttttttatgtttctttttctgatatacag
>LOC_Os11g03050.1|intron position:3|intronpair136-1
gtaaacgcaatgtcaaatgtctgtctcagcatgtagagcaacttggctatgcatttgttggttgtatggttttacctgtggttttccttttccttttctttttcttattgcaagggtgcaaactgaaatgatctctctaagacatagtgatttggacttcctgtgtatttatagtttcttctacttag
>LOC_Os12g02820.1|intron position:4|intronpair136-2
gtaaacgcaatgtcaaatgtctgtctcagcatgtagagcaacttggctatgcatttgttggttgtatggttttacctgtggttttccttttccttttctttttcttattgcaagggtgcaaactgaaatgatctttctaagacatagtgatttggacttcctgtgtatttatagtttcttctacttag
>LOC_Os11g03050.1|intron position:4|intronpair137-1
gtaataatgatggttttttttttccactgtctcaatttttccaagttacaatgcttggtactgtttttcagttttgcatcttagtttatagtcaggttgtatttgtattgaagcatagcatctctactcaattccgtcgtcataacattctgtttttgggggcacttggtgtttaccgtatttgccag
>LOC_Os12g02820.1|intron position:5|intronpair137-2
gtaataatgatggtttttttttt-cactgtctcaatttttccaagttacaatgctt-gtactgtttttcagttttgcatcttagtttatagtcaggttgtatttgtattgaagcatagcatctctactcaattccgtcgtcataacattctgtttttgggggcacttggtgtttactgtatttgccag
>LOC_Os11g03050.1|intron position:5|intronpair138-1
gttagttttctgttctactttatcatgatgctctcttactgtagtaggaattgcttgatgcaactgctagtaatagttcattgaacatggcacaactatgcatgcacagttcaaagattgaacatgatatttatgctacgccagcaaaagccttgctcacagctattattgattttagatacagattaacagatatggtcggatttgtgcttatccatgattttctgcagatgcacga-ttgcacgtagcattaattttatgtcacagtcaaataaactaaaagtttaggagctggcttggttccaaaagtttaatttgatgtagtctaagtttccgttagatatgttgttaagaaccagattatgtatttgtatgcaatattatcattgaaattgaccatctgaaattcataccctttaactgttacttatgattatcagggtatgtgtctttgcagtgtggctggaggtagctaatttcctttttctgtgcag
>LOC_Os12g02820.1|intron position:6|intronpair138-2
gttagttttctgttctactttatcatgatgctctcttactgtagtaggaattgcttgatgcaactgctagtaatagttcattgaacatggcacagctatgcatgcacagttcaaagattgaacatgatatttatgctacgccagcaaaagccttgctcacagctattattgattttagatacagattaacagatatggtctgatttgtgcttatccatgattttttgcagatgcacgatttgcacgtagcgttaattttgt----cagtcaaataaactaaaagtttaggagctggcttggttccaaaagtttaatttgatgtagtctaagtttccgttagata---tgttaagaaccagattatgtatttgtatgcaatattatcattgaaattgactatctgaaattcataccc-ttaactgttacttatgattatcagggtatgtgtctttgcagtgtggctggaggtagctaatttcctttttctatgcag
>LOC_Os11g03050.1|intron position:6|intronpair139-1
gttacttactcaatacattttcttagaatataaagatgtatagcattgatcattaacaactgttacttgtgcacctatcag
>LOC_Os12g02820.1|intron position:7|intronpair139-2
gttacttacacaatacattttcttagaatataaagatgtatagcattgatcattaacaactgttacttgtgcacctatcag
>LOC_Os11g03050.1|intron position:7|intronpair140-1
gtatgttatgtaacatggtatattggtgctacgtcaaattggcaggtgggagtctggtttttctgtttggtgcatgcagcatgtagtaaaatacataatcccagtcaaataaatgcgatttgcctgttgtctacttcatattaatgatgtgtgtacatgatttattataaaccgatgtttgtgataatgtgttagtgttttcttgaagccctttgcatatgcgcattaaatatttgtctgtttctctgggaccaattttttcatgctataactacgctcagcaacatgttgtttggtgtggggacttggtgtagtttgcatttatttattctggtccattgatgtgctgtggttttgttcatttttagtctgtggttttgcttttgcag
>LOC_Os12g02820.1|intron position:8|intronpair140-2
g-----tatgtaacatggtatattggtgctacgtcaaattggctggt-ggagtctggtttttctgtttggtgcatgcagcatgtagtaaagtacataatcccagtcaaataaatgcgatttgcctgttgtctacttcatattaatgatgtgtgtacatgatttattataaaccgatgtttgtgataatgtgttagtgttttcttgaagccctttgcatatgcgctttaaatatttatctgtttctctgggaccaattttttcatgctataactacgctcagcaacatgttgtttggtgtggggacttggtgtagtttgcatttatttattctggtccattgatgtgctgtggttttgttcatttttagtctgtggcgttgcttttgcag
>LOC_Os11g03160.1|intron position:4|intronpair141-1
gtaagaaatgtcagatcagattttgcagagtgttactgcatttactttgtaaaacaagaactgtaagataccaccagcatccattttatagtatccaatgttatttcag
>LOC_Os12g02910.1|intron position:3|intronpair141-2
gtaagaaatgtcagatcagattttgcagtgtgttactgcatttactttgtaaaacaagaactgcaagataccaccagcatccattttatagtatccaatgttatttcag
>LOC_Os11g03160.1|intron position:5|intronpair142-1
gtaagaaatagtttctatgcttatttgcaatctt-aggattttaatatatgtgcatttcattggtttggagtaaccaacggattattcttgtctgtgagcacagttagttataatgtttgtacttcttgctatgataagttgattagtaatgggattttacagtcaatgggatcttcaggaagacagatagtgaatgtaaaatatttgagtaggaacatttttttttatttccagtgtggcttcagtaataatgtatacatttgtgttgattaaaagtgcaataattttgtactatacagttgacttgtccttttggccatatttcacaccttaaaaattgcttcttagatgtctcactgttgccagtactttcaatcagttaagaatgcacatacttgacatagtttgcagcacagtatagaactgaattttcctctgaaacttagttggttgcccattttttt--cgctgttac-aagtttattctatggctcagaaccactgaataattttgtattactctgcaaatcttgtacacacatgtttggtgcttctgtttgttaatgctttggcaaatcacaactgcattatggacataatgatacattagaaaaggctttttcaaatttcagatttttttcccttggtataaatgaatttgaagacaatagtagcacaataacctgataggtgtttgtgtacgatggatgccctttcctttttctgccacaaggctctgaatctgttctgtgacag
>LOC_Os12g02910.1|intron position:4|intronpair142-2
gtaagaaatagtttctatatttatttgcaatcttgaggattttaatatatgtgcatttcatcggtttggagtaaccaacggattattcttgtctgtgagcacagttagttataatgtttgttcttcttgctatgataagttgattagtaatggtattttacagtcaacaggatcttcaggaagacagatagtgaatgtgaaatatttgagtaggaaca-tttttttgatttccagtgtggcatcagtaataatgtacacatttgtgttgattaaaagtacaataattttgtactatacagttgacttgtccttttggccatatttcacaccttaaaaattgcttcttagatatctcactgttgccagtactttcaatcagttaagaatgcacatacttgacatagtttgcagcacagtatagaactgaattttcctctgaaacttagttggttgccccttttttttctgctgttactaagtttattatatggctcagaaccactgagtaattttatattactctgcaaatcttgtacacatgtgtttggtgcgtctgtttgttaatgctttcgcaaatcacaactgcattatggacataatgatacattagaaaaggctttttcaaatttcatatttttt--ccttgatataaatgaatttaaagacaatagtagcacaataacctgataggtgtttgtgtaggatggatgccctttcc-ttttctgccacaagactctgaatctgttctgtgacag
>LOC_Os11g03160.1|intron position:6|intronpair143-1
gtgagtccgatcttagtaatcaaatctatatcttctgctttgtttgtaaaaaaaaaaaacttgtacaattaaacttcataacaaattatatgagaaatagcaatgtcaggactgcttcttttgttataatatttgaccttatttacattctttttataccttttcag
>LOC_Os12g02910.1|intron position:5|intronpair143-2
gtgagtccaatcttagtaatcaaatctatatcttctgctttgtttgtaaaaaaaaaaaacttatacaattaaacttcataacaaattatatgagaattagcaatgtcaggactgcttcttttgttataatatttgaccttatttacattctttttatactttttcag
>LOC_Os11g03160.1|intron position:7|intronpair144-1
gtatttccaactgattgaaaaacttatgaccaatgagtaatccttctcagttctaacttgtgtcctcttgacacatttcag
>LOC_Os12g02910.1|intron position:6|intronpair144-2
gtatttccaactgattgaaaacattatgaccaatgagtaatccatctcagttctaacttgcatcctcttgacacatttcag
>LOC_Os11g03160.1|intron position:8|intronpair145-1
gttagtactcctatccctaagatcttacattcgattgtaacttttatcatagaaaatatctgaattcctttctagtagccctggttatccttccacaatttcatttattaattgtgtcccaataagagcagtattctcatgcactgcctttgtctttgtag
>LOC_Os12g02910.1|intron position:7|intronpair145-2
gttagtactcctatccctaagatcttacattcgattgtaacttttatcatagagaatatctgaattcctttctagtagccctagttatccttccataacttcatttattaattgtgtcccaatgagagcagtattctcatgcactgcctttgtctttgtag
>LOC_Os11g03220.1|intron position:1|intronpair146-1
gttccatcttcaaccctataatatcacatttcttagatccacacactaatctctattgtaccag
>LOC_Os12g02970.1|intron position:1|intronpair146-2
gttccatcttcaaccctataatatcacatttcttagatccacacactaatctctattgtaccag
>LOC_Os11g03220.1|intron position:2|intronpair147-1
gtatcacatgttccaccatagtgcccctattgatgtgtcttgtttcaatattggagcatttcataatttaatgaatgcaatctgttttggcttgtttgtgttgtgtggggacaaccag
>LOC_Os12g02970.1|intron position:2|intronpair147-2
gtatcacatgttccaccatagtgcccctattgatgtgtcttgtttcaatattggagcatttcataatttaatgaatgcaatctgttttggcttgtttgtgtcatgtggggacaaccag
>LOC_Os11g03220.1|intron position:5|intronpair148-1
gtaagatgatgatagaaaaaggtttgctagatgaacactaaaacgtaggatatttattttggaaaaaggacagaatataccattaaacttgttacctcttttatttgctatatttttccttttttttcacatgtgtgttatataattctctctgacttaaacaattcttgctttagaagcaaatacaaaagaagataacgagtagacaagtaataatgttgatcaaatgtttttcttgattagaaggaaccaatgggaaaagaaatgcaaaggcaaggataggataaagcagttaagaaactaattagcacaataaatgcctattattaagtagtttttgtgcaagtcatgctagttgccgaaggactttctggtattgatatgtttgttgatgtttgtttttctggtattgacatgtttgttgatgtttgttttgtag
>LOC_Os12g02970.1|intron position:5|intronpair148-2
gtaagatgatgatagaaaaaggtttgctagatggacactaaaacgtaggatatttattttggaaaaaggacagaatataccattaaacttgttacctcttttatttgctatatttttccttttttttcacatgtatgttatataattctctctgacttaaacaattcttgctttagaagcaaatacaaaagaagataaggagtagacaattaataatgttgatcaaatgtttttcttgattagaaggaaccaatgggaaaagaaatgcaaaggcgaggataggataaagcagttaagaaactaattagcacaataaatgcctattattaagtagtttttgtgcaagtcatgctagttgccgaaggactttctggtattgatatgtttgttgatgtttgtttttctggtattgacatgtttgttgatgtttgttttgtag
>LOC_Os11g03220.1|intron position:6|intronpair149-1
gtaaaatcccaaaccaaatctcttccctaaatcactgtacatttgc------------------aattccatgttgcatttgcaattactgcagttatataagatagactattttgttgtatgtcttcagattctctccttgctgaggagtagttggtttataagactacacatagtaaaggagagggggcttcatctttgctgagtaagtatcagtaattccaacctttttggagtgaaacaggaatcaactagtcaatattatgtactatatataatctgcctcctgtccaagtcttgatgatcgtgttattggtttgttggtgttatgtgcag
>LOC_Os12g02970.1|intron position:6|intronpair149-2
gtaaaatcccaaaccaaatctcttccctaaatcactgtacatttgcaattccatgttagcatgtaattccatgttgcatttgcaattactgcagttatataagatagactattttgttgtatgtcttcagattctccccttgctgaggagtagttggtctatgagactacacatagtaaaggagagggggcttcatctttgctgagtaagtatcagtaattccaacctttttggagtgaaacaggaatcaactagtcaatattatgtactatatataatctgcctcctgt-caagtcttgatgatcgtgttattggtttctttgtgttgtgtacag
>LOC_Os11g03310.1|intron position:1|intronpair150-1
gtaagtcaaatttg-ttttcttttcttttctttcttccaaaagcttctagatgtagatgcacaaataattaattagttattgatcgatgttaatttctcctatctcatgct--------atacaaatattgatgaattgaaattacag
>LOC_Os12g03050.1|intron position:1|intronpair150-2
gtaagtcaaatttgtttttcttttc--ttcttcgatccaaaagct--tatatttagatgcacaagtagttaattagatctt----gatgttaat------------atgcttgtttttcatattaat-ttgatga-----------ag
>LOC_Os11g03390.1|intron position:1|intronpair151-1
gttagtctgctttcgatact-----------tacttgtaatgcaatgtccatatccctagtgaattgactcatgcttgtgcctccct----gcttaatcatagtatcgtcatcttaccaactttta--agctggtctgaagaaaaaattgcaaaacagaacacagcagcaatattcgtgagtttattgttgtccacctga-----------------ttgttgaattgcag
>LOC_Os12g03070.1|intron position:1|intronpair151-2
gttagtctgctttcaatacttgtgaaaatgatacttgtaatgcaatgtcgatatcccttgtgaactggctcatgcttgtgcctgcctaccggcttaatcatagtatcgtcatcttaccaactttaactagctggtctgaagaaaaaattgcaaaacagaacacagcagcaatattcgtgagtttattgctgtccacctgaacaaacagaacctgctgttgttgaattgcag
>LOC_Os11g03390.1|intron position:2|intronpair152-1
gtatgtctccctttgtttctaccttcccagaaattctctggatatccttgccatgtaaccgtgctagctcagctgcagccgggtgttttcttggatgaatgaatgtattgtgttgtgtgtgcag
>LOC_Os12g03070.1|intron position:2|intronpair152-2
gtatgtctctctttgtttctaccttcccagaaattctctggatatccatgc--tgtaaccgtgctagctcagctgcagccgggtgttctcttggatgaatgaatgtgttgtcttgtgtgtgcag
>LOC_Os11g03390.1|intron position:3|intronpair153-1
gtagtagcagtatacgca-gcagctcattcattcacttg-attgctctgtccacaattcatcagacagacatatgtagctaactaagctgctgcaaatgaactga-----aatggaatggcatgaaaattgcag
>LOC_Os12g03070.1|intron position:3|intronpair153-2
gtagtagca-tatatatatgcagcacattcattcacttgcattgctctctccataatccat----cagacatatgtagcttactaagttgctgcaaatgaaatgaaatggaatggaatggcatgaaaa--aaag
>LOC_Os11g03390.1|intron position:4|intronpair154-1
gtactacttcttatt-------actgctaatccataca--------------accctctgcataatccatacaactcgcagaatctct-------tcttcttcgttgtgatcagacattcagactgtgcttgttccccttttgcattgtattgcattgcag
>LOC_Os12g03070.1|intron position:4|intronpair154-2
gtactactacttattagttattactgc-------tacaaattagctcacctcactctcttcagactgcatacaactcgcagcatctcttgcctgctcttcttcgttgtga--------tcagtctgtgcttgttcctcttttgcatttt-----attgcag
>LOC_Os11g03440.1|intron position:1|intronpair155-1
gtacatcctaattccccaattc--------------------tttgcagatgaagct-------------tagccatggtgatcgataatgaactgagaagaagctgaagttgtgtgggtggatggatggatgcag
>LOC_Os12g03150.1|intron position:1|intronpair155-2
gtacgtcctaattccccaattctgtgtagtttcttactttcttttgtagatgaa-ctatagctagccaagtagccatggtgatcgatgatgaactgagaagaagctgaag--ctgtgggtggatggatggatgcag
>LOC_Os11g03460.1|intron position:1|intronpair156-1
gta------ctctctctctctctaccactcccaatcgatcgcttcc---------ccttctcgatgcaagttgcttgatggatcgattcgttgtttgctag
>LOC_Os12g03180.1|intron position:1|intronpair156-2
gtacactctctctctctctctctaccactccga----atcgcttccccttctcctccttctcgatgcatgttgcttgatggatcgattcgttgtttgctag
>LOC_Os11g03460.1|intron position:2|intronpair157-1
gtcagccaccttcttctacatccacctatccgccatatgcttcctttcctttttactgatgttgtcatatatagtggatttcatttcattggggatctgttgagatagcct--gaggttcatttggttgcagttccacaccaaaatcgatttgtttggggctcgagctttgccctgtgctaattgaatctgcaatagttcgatagcgatttcaatctgatgtcttcatttcgtactattgtttgcttgctcatactataacttgtatgttactcacaacataaatcttttgataagaatattttcttagcttattatctaggctttgttacgcacaacagagatcttttgatatgaatattttcttggactgaaaggtcctattgtgatatttccattttttttttcaatggtgtag
>LOC_Os12g03180.1|intron position:2|intronpair157-2
gtcagccaccttcttctacatccagccatccgccatatgcttcctttcctttttactgatgttgtcatatatagtggatttcatttcgttggggatctgttgagatagcctgagaggttca-ttggctgcagttccataccaaaatcaatttgtttggggctcgagctttgccctgtgccaattgaatctacagtagttcgatagtgatttcaatccgatgtcctcatttcatactattgtttgcttgctcatactataacttgcatgttactcacagcatgaatcttttgataagaatattttcttatcttattatctaggctttgttacgcacaacagagatcttttgatatgaatattttcttggactgaaaggtcctaatgtgatctttgca--ttttttttcaatggtgtag
>LOC_Os11g03460.1|intron position:3|intronpair158-1
gtaagatttttaccaccattgttgttgctggtaccatatttttgcggttatcattgcttaaaatttagttcaacagctacatctaatatgtcctaaaggaaacatctgatatgtaatgacacataaaaaaaagttcatgtactcaattcaattgtcaatggacgtatcttagatccgcctactgcaaaccaatggagtaacaaatccttggattgcagtttgcaagtgaaacctcacaataaaattaatatcaatacgaagtaccttgcaaattaaaggta-ccacttaccatttatcaatgtattcaatag
>LOC_Os12g03180.1|intron position:3|intronpair158-2
gtaagatttttaccaccattttagttgctggtaccata-ttttgcggttatcattgcttaaaatttagttcaacagctacatctcatatgtcctaaaggaaacatctgatatgtaaggacacataaaaaaaatttcatgtactcaattcaattgtcaatggacgtatcttagatccgcctactgcaaaccaatggagtaacaaatccttggattgcagtttgcaagtgaaacctcacaataaaattaatatcaatacgaagtaccttgcaaattaaaggtaggtacttaccatttatcaatgtattcaatag
>LOC_Os11g03460.1|intron position:4|intronpair159-1
gtacttgtaagtggaaaaaaagacatgtatcaggctatgcaaatcaatattttcttatgtgaccagtgttacctttatcaagcttcttactgttcgaagcttactgatcaagactatgaaagaaaaataccttcttggcagcactttaactatcattattcaagatccatacttttgaactgtctttt-----------------tttcatggaatggttcttgatgttggaatatgttgcag
>LOC_Os12g03180.1|intron position:4|intronpair159-2
gtacttctaagtggaaaaaa--acatgtatcaggctatgcaaatcaatattttcttatgtgaccagtgttacctttatcaagcttcttactgttcgaagcttactgatcaagactatgaaagaaaaataccttcttggcagcacttaaactatcattattcaagatccatacttttgaactgtctttttgcatatttgttggttgtttcatggaatggttcttgatgttggaatatgttgcag
>LOC_Os11g03500.1|intron position:1|intronpair160-1
gtaactatcctctctacccactacacttaatactatttaattacattttgtgtttaaactaatctaaactttgttttccaaattttccatcaaataactctcaaactctgcccaatttgatttttactgcattttttttcacgttgagatttatattttaaagtgtacataagtgcgagtctatgagaaatggatagtgtggacatatagtcatgttagaaaaaaaaatctaacggtcaaagtaatggaaagtgtattaatggggaaaaaaatatcagacatgtcagagagatgaggcaacatttaaggtcacggaagggatccaaaatattcagaggcacataaaaaaattttcttttttaaaaaagacacaattcgtactgtaaaaactaaattatgtgagacctgtgtattttttgtttagaaaggggccatccgactaattcaaagcatcactt----------------tcttagttcagccacccccctcttaatcagggcattgtctttatgcattaattatatacttgtgtgctcttcatgacttcaagtacaaataagctcgtaagatatctgtgttagctagctctggaacaatagcagactgccaagtttttatatatctagatattttttaaggaagcacagcagggagggaggccctacagtaatatatttttattgatctttatctcctcatttagtccaaatattaaaaggaggagctcagtcttaaacagatgtctcccggaagaaaaggtgggaggtttctgctcaagatgaagttatttcttatcttccaaatacactagacagaagttaagaatttatcgatgaagctgtaacccacatattggtttttagccttaaccatcataatttaagttcccatcacggtattccaactaaatccaattgaagctcaacatgaagatgaaaatggacgtgtgaaacaaatgttgcattgtttcaatgaccccttgattgcataacacacatactaggtcatactttggtggagcaattttttatgatctcgcatatatcgtgtgttcaatctattcataagaagtagcaatccaaaaactttaacttttgaagtgcacttactcttccataaccaaataaaatgtggaggctacacggatgtaattaaagatcagagagtagaatttctgagaggcatagttcatgtttccccatatatacttccacttatcagcagtgtgatccaattccaagtttaggagtttgtttgactatcgagaaagctcatcatatgttttccgagatgatggcagattaaaattatcatccatatcagtagatacaaacactttgacagaggcctccttattagaagcaaaggaatatagccttagatatacattgcatggaggtggctagtgagaccacatatcttcctagaaggagcagg-aattcccatatgtaagatacatctaggaattcctctaaagtggatgcttgttttacaaacatccttccacc---aggactcttttgggatagttaaattaggcactaggtagacataatacttgttctaaatcagttttacctaaggcaagtccttattgttataaaatttgttcaagtgtttcatgagtggtgcctaattttggattgtcaagttaatggcctcctcttctcctttaacttagtctgc--accttatgccaagcagccaggaattgtttttggagttgatcatatctgactatctccataagcagtgctttctctccctatcaatgctctcaatcacatactttggtatcaaaagataccttactacaagtaatgacgacctctttatattttagacttttactaacaattaatttctagatgtaatcttatcttctatatatgcataaaaacacattataaattgctcaccttaaatgcacattgttgtaaactgcag
>LOC_Os12g03260.1|intron position:1|intronpair160-2
gtaactatcctctctacccactacacttaatactatttaattacattttgtgtttaaactaatttaaactttgttttccaaattttccatcaaataactctcaaactttgctcgatttgatttttactgta-tttttttcaagttgagatttatattttaaagtgtacataagtgcgagtctatgagaaatggatagtgtgggcatatagtcatgttagaaaaaaaaatctaacggtcaaagtaatggaaagtgtattgatggggaaaaaaatatcagacatgtcagagagatgaggcaacatttaatgtcacggaagggatccaaaatattcagaggcacataaaaaaattttcttttttaaaaaagacacaattcgtactgtaagaactaaattatgtgagacctatgtattttttgtttagaaaggggccatccgactaattcaaagcatcccttaatgtttgaagcggactcttagttcagcca-ccccctcttaatcattgcattgtctttatgcattagttatatacttgtgtgctcttcatgacttcaagtacaaataagctcgtaagatatctgtgttagctagctctggaacaatagcagactgccaagtttttatatatctagatattttttaaggaagcacagcagggagggaggccctacagtaatata-ttttattgatctttatctcctcatttagtccaaatattaaaaggaggagctcagtcttaaacagatatctcccggaagaaaaggtgggaggtttctgctcaagatgaagttatttcttatcttccaaatacactagacagaagttaagaatttatcgatgaagctgtaacccacatattggtttttagccttagccatcataatttaagttcccatcacggtattccaactaaatccaattgaagctcaacatgaagatgaaaatggacgtgtgaaacaaatgttgcattgtttcaatgaccccttgattacataacacacatactaggtcatactttggtggagcaattttttatgatctcgcatatatcgtgtgttcaatctattcataagaagtagcaatccaaaaactttaacttttgaagtgcacttactcttccataaccaaataaaatgtggaggctagacggatgtaattaaagatcagatagaagaatttctgaaaggcatagttcatgtttccccatatatacttccactgatcagcagtgtgatccaattccaagtttaggagtttgtttgactatcgagaaacctcatcatatgttttccgagatgatggcagattaaaattatcatccagatcagtagatacaaacactttgacagaggcctccttattagaagcaaaggaatatagccttagatatacattgcatggaggtggctagtgagaccacatatcttcctagaaggtgcaggcagttcccttatgtaagatacatctaggaattcctctaaagtggatgcttgttttacaaacatcattccaccagaaggactcttttgggatagttaaattaggcactaggtagacataatacttattctaaatcagttttacctaaggcaagtccttattgttataaaatttgttcaagtgtttcatgagcggtgcctaattttggattgtcaagttaatggcctcctcttctcctttaacttagtctgcaaaccttatgccaagcagccaggaattgtttttggagttgatcatatctgactatttccataagcagtgctt--tctccctatcaatgctctcaatcacagactttggtatcaaaagataccttactacaagtaatgatgacctctttatattttagacttttactaacaattaatttctagatgtaatcttatcttctatatatgcataaaaacacattataaattgctcaccttaaatgcacattgttgtaaactgcag
>LOC_Os11g03500.1|intron position:3|intronpair161-1
gtaagtaacaattgtgtttatgcatacatatgaaatttcagatatgcaatatgttagatgctaaatgttgaccaacatattgtttagagctaattaattgctcatgtggtttattcttttttctttctcatttgcctttcag
>LOC_Os12g03260.1|intron position:2|intronpair161-2
gtaagtaacaattgtgtttatgcatacatatgaaatttcagatatgcaatatgttagatgctaaatgtcgaccaacatattgtttagagctaattaattgctcatgtggtttattcttttttctttctcatttgcctttcag
>LOC_Os11g03500.1|intron position:4|intronpair162-1
gtaatatattccactttcaattgttgcataatggtttagacaataaaagatggggcatttgcaaatttgccaccggttttttcaatattgcaaggatgccactcgaatgacagttctaatggcatttttgcaattttctagtggcagttttgcaataacgattcaaagtagtggtaaatttgcaattgccccttttatgg--gatcatgtttgtgggtacattgctgtattgttctttgttgttcctttagcagttgaaaaacttgcttatttagcgttattgtttttccatgtgtag
>LOC_Os12g03260.1|intron position:3|intronpair162-2
gtaatatattcctctttcaattgttgcataatggtttagacaataaaaggtggggtatttgcaaatttgccactggttttttcaatattgcaaggatgccactcaaatgacagttctaatggcatttttgcaattttctagtggcagttttgcaataacgattcaaagtagtggtaaatttgcaattgccccataaaaggtagatcatgtttgtgggtacatcattgtattgttctttgttgttcctttagcagttgaaaaacttgcttattgagcattattgtttttccatatgtag
>LOC_Os11g03500.1|intron position:5|intronpair163-1
gtaacttagtgatcttacttgttacatgctaagtggttcatttgatcaatcattcatgtcacataaatttcatttgacatacctatacatgtacatttttag
>LOC_Os12g03260.1|intron position:4|intronpair163-2
gtaacttagtgatcttacttgttacatgctaagtggttcatttgatcaatcaatcatgtcagataaatttcatttgacatacctatacatgtacatttctag
>LOC_Os11g03500.1|intron position:6|intronpair164-1
gtatggtattccatttaaaagaatagcaaatatatcaatataatttgaaattgcacattggaattataatattttataatcatctatag
>LOC_Os12g03260.1|intron position:5|intronpair164-2
gtatggtattccatttaaaagaatagtatatatatcaatataatttgaaattgcacattggaattataatattttataatcatctgtag
>LOC_Os11g03500.1|intron position:7|intronpair165-1
gtgaggaaccgattgataaaatttcattagtcaatttgggacttaaattttgtttctcaattccatttgttgtttctatag
>LOC_Os12g03260.1|intron position:6|intronpair165-2
gtgaggagccaattgataaaatttcattagtcaatttgggacttaaattgtgtttctcaattccatttgttgtttctatag
>LOC_Os11g03500.1|intron position:8|intronpair166-1
gtatgttaattgctcacaattttacttatcttttt--ttattaaatctcttaacccacatagcatgtgggtctctctagatttttttttctcatttaatgatgtgtttcatgttcctttttctag
>LOC_Os12g03260.1|intron position:7|intronpair166-2
gtatgttaattgctcacaattttccttatctttttttttattaaatctcttaacccacatagcatgtgggtctctctaga-ttttttttctcatttaatgatgtgtttcatgttcttttttctag
>LOC_Os11g03550.1|intron position:5|intronpair167-1
gttagcaaatcaatgctgtttcacttcactgaggctttgagatttgtagtactttttaggaatatcaacccaagtacccaacagcctccat---cattcttttaaacattt--atttttttattatgtggttcagaaatagtacagtctttactctctgttaattggcatattgcagctattttcatattcctattgttatccactcaaatattcctgaattg-------tctacgttgtacttaatgtgttgtttcgagtcatattacatattcttgttgatttcccagcagcattttagtagaatgaaaagtaggtctattttgtggatagtaacgatcattctcacactataacaagtacttcttgccctcccag
>LOC_Os12g03320.1|intron position:2|intronpair167-2
gttagcaaatcaatgctggttcacttcactgaggttttgagatatgaagtactttttaggaatatcaaccgaagtacccaacaacctccatcaacattcttttaaacatttaaatttttttactatgtggttcagaaatagtacagtctttgctctccattaattggcatcttgtagctattttcatattcctattgttatccactcaaatattcctgaattgtctacaatctacattgtacttaatgtgttgtatggaatcatattacatactcttgttgatttgccagcagcattttagtagaaagacaagtaggtatatgatgtggatagtaacgatcattctcacactgtaacaagtattttttgccctcccag
>LOC_Os11g03570.1|intron position:2|intronpair168-1
gtaagttattcttaattccgttacatgtttaatggcaggaaaagtctatttacttcatttttttctatcacaaggccaaaacccgaaaagtaaaaaaatatatttatttttaaaattacag
>LOC_Os12g03340.1|intron position:2|intronpair168-2
gtaagttattcttaattccgttacat----------tggaaaagtctatttacttca-ttttctctatcacaaggccatagcccaaaaagtaaaaaaaaaactttatttttaaaattacag
>LOC_Os11g03570.1|intron position:3|intronpair169-1
gtaagttgccagatcttgacctgctaaagaaatattttcttgtgctgaggatggatgcagtatattgtcatgaatgt----gagctatttttgttgttttttcttttgatgtag
>LOC_Os12g03340.1|intron position:3|intronpair169-2
gtaagttgccagatcttgacctgctaaa-aaatattttcttgtgctaaggatggatgcagtatattgtcatgaatttgatagagatatttttgttgttttgtcttttgatgtag
>LOC_Os11g03570.1|intron position:4|intronpair170-1
gtaaagga-ttttctctcttcaataggtctgttatgttgtagatatgtaccgttgaaaaattggcacttaatgcattctgataccttggcctgtattgcatcatgattgttccagcgttattttacttctagttccatcatgtacttgacttgggaaaaaaggaatttacatagtatttccgattttccattgatctgccatgtaaattctagactaaacaaacatctcaaatacataaaaatgatctagcatgttgacaaagaaaattgctgtacataattttataatcatgtgaaaaaaactataatgatgtgattgtagcacgcgttggcatataaagggga-aaaaacatttttctgacatttgttttcacaagtggtggtctagcatacatatcctttttcagtggaccacatccagcagcttaattattttacattg----cgttccttgagtcctttatagtgcccactatgcctgtaggccataattattgacaattgctaatttcaaatttgactaaatgttttaatgagtcatagaggaaaagaaaatactgtagggcaaagttacctattaaaaatgttcctagctctgatgatatgaaagagtaaaatacatggccagtccttaaactagagcggtggtgtcacatagttccgtaaacttgaaaattgcacatttatgtccatgataatgaaccacagtaggtccaaacctcgattgact-gaggctgaccgccgatgtggcgctccacgtaggcaacaattttgcatccggcccccttttgcaggacagcgtggtggtaatattgtacttagcccctttgagccacagtaccaccccgaaactccccgaaatccccaaatccctcctccctcacaggagctcaaaggagctaagtgcaatttt-----------------tggatgaggctggacgcaaaatagttgcctacatggagcgccacgtcgtcggtcagccctggtcgaacaaggtttggacctgctgtgtt--------------tcatggacctaaacgcgcaattttcaagtttacagacctaagtgacaccactgctcaagtttaaggaccgaccatgcatttcactctaatcggaaacctgtaccctgactttttatatttacaaagttg-------gatatgaagagatgatcatcctttgacactataatgctttcatcctttcacttcgattcttggatcaaaataatctatgcacaccttactccttttctatttcatag
>LOC_Os12g03340.1|intron position:4|intronpair170-2
gtaaagcatttttctcacttcaataggtctgttatgttatggatatgtaccgtcgaaagattggcacttaatgcattctgataccttggcctgtattgcatcatgattgttccagcgctattttacttctagttccatcatgtacttgacttgagaaaaaaggaatttacatagtatttccggttttttgttgatctgccatgtaaattctagactaaacaaacatctcaaatacataaatatgatctagcatgttgacaaagaaaattgctgtacataattttataattatgttaaaaaaactataatgatgtgattgtagcatgcattggcatataaagggaagaaaatcaattttctggcatttgttttcataggtggtggtctagcatacatatccttattctgtggagcacatccagcagcttaattattttacattgtgatagttccttgagtcctttatagtgcacactaggcctgtaggccatgattattgacaattgctgacttcaaatttgactaaatattttaatgagttacagagtaa---aaaatactgtagtgcaaagtttcctattaaaaatgctcctagctctaatgatctgaaagagtaaaatacatggcgggtctttaaactagagcgttggtattacttaggtccgtaaacttgaaaattgcacatttacgtccatgataacgaaccacagtaggtctgaacctcatttgactgggggctgactgccgacgtggcgctccacataggcaacaattttgcatccgccccccttttgcaggacagcgtggtggtaaaattgtagttagcccctttcagccacagtaccaccccgaaaccccccaaaatccccaaatccctcctccctcgc----------aggagctaaatgcaattttaccgccactccgtgctgtggatgaggctggatgcaaaattgttgcctacgtggggcgccacatcgtcggtcagccctggtcaaacaaggtttggacctggtgtgcttcattaaaccaagatcatggacctaaacgcgcaattttcaagtttacggacccaagtgacaccactgctcaattttaaggaccgaccatgcatttcactctaatcggaaacctgtaccctgactttctgtatttacaaagttggagaccagatatgaagaaatg---atgctttgacactataatgctttcagcctttcacttcgattctt-gatcaaaa-----catgcgcaccttactccttttttatttcatag
>LOC_Os11g03570.1|intron position:5|intronpair171-1
gtcttgagcactttttatatttttttccccaaatgttctaccttgaaggcatactattacattcataaagctttatgttttttctttttatataacag
>LOC_Os12g03340.1|intron position:5|intronpair171-2
gtcttgagcaccttttatattttctt--ccaaatgttctaccttgacggcatactattacagtcataaagctttatgttttttctttctttataacag
>LOC_Os11g03570.1|intron position:6|intronpair172-1
gtaaggattattcttttatgcattctcacttgttagtatccttgttattacttcatctttcactgcagaatcacatgttagatctttctatttcttatgccatgtctg---taactcaattgcaatggaacgttaaggtcaaaattatgctgatcattttcatggatccataagcttttg--tttgc------------------ctagcggcctagcctaagatgccccatgagtccatggcatgtgagcacaaccagagttttgctttgtcaaggacattcattcatgaatttatatcacacatgttcaggatgagtagagctaggaaagacaaaagcaaacatgagaacacataagatgcacattgtatgctctgacacgaagagaagcctctaaactggatagttgctgaatctgctgtacgattcagctctatgatggaagtagtagactagccatggtctgcttgggcagcacagatga--tctgtctcatctagtatcctgcttgaagcacaaacctgcctctt---agttaccatggcaaccctgaggccttctctggataacaaggcgacatgttatttcctacttattagactgcttctcaattccaacttatgtttgcaactttgcatatatgacattcctctctttatctgtttcaagagaaataggtccagcacattgggaggtctgactatctctatagcataagctatacagttaaggtggcccttgcatgagctaatagaaagatgtgcctgcagtgatgtacccatgcatatgcgttgttattagttgtaacctaggttctatgtagctaacctgctaactccacggtacaaacatgtgtcattgcatctt-agttggaaatttccaatcacatatttctgctcccgtatgtagcatccgtctccgctggcttttgttaacattgctatataccatctcagttaaaaccgcagcatctttcctgccactgaaggggtgttttagcagctactcaagaaattatttagattgatttttggctaaccctgatttaattgacag
>LOC_Os12g03340.1|intron position:6|intronpair172-2
gtaaggattatttttttatgca-----------------------tattacttcatctttcactgcagaatcacatgttagatcattctatttcttatgccatgtctgttattactcaattataatggaaagttagggtcaaaattatgctgagcattttcatggatccatatgcttttgtatttgctttgagctagactctattcttgatgcctagcctaaga--ccccatgagtccatggcatgtgagcacaaccagagttttgctttgtcaacgacattcattcatgaatttatatcacacatgttcaggatgagtagagctaggaaatacaaaagcaaaaatgagaacacataagatgcacattgtatgctctgacacgaagagaagcctctaaactggatagttgctgaatctgctgtacaattcagctctatgatggaagtagtagactaaccatggtcagcttgggcagcacagatgatgtctggctcatctagtatcctgcttcaagcacaaacctgcctcttaaaagttaccatggcaaccctgaggcctactctggataacaaggcaacatgtcatttcctacttgttagactgcttctcaattccaacttatgtttgc----tt--atatatgacatttctctctttatctgtttcaagagaattaggtccagcacattgggaggtctgactatctctacagcataagctatacggttaaggtggcccttgcacgagctaatataaagatatgcctgcagtgatatacccatgcgcatgcattgttattaattgtaacctaggttctatgtagctaacctgctaactccatggtgcaaacatgtgtcattgcatcttaagttagaaatttccaatcacatatttctgttccc-tatgtagtatccatctccgctggcttttgttaacattgctatctaccatctcagttaaaaccacagcatctttcctgccactgaaggggtggtttagcagctactcaagaaattatttagattgatttttggctaaccctgatttaattaacag
>LOC_Os11g03590.1|intron position:1|intronpair173-1
gtatatgcttctgcctgctccgcttgctactcttatctttctcctgatgtagctc-ccagtcattgatttcattactcgtagcacaggtgttcgacgtaatgcccctctaggaattactatcatctc-aatggaaacaatcttagttggtcccaaccttctctcagtttcagataatttctgcttcagttcaccattgacgcctggttttattacctaagattgctgacaaatcataaaaatactatgcgtgatgttatataatttccggcctaaggggtgtgaatattcccataattgagtctaacaaaatggtttgcgatcactcatgttccgtatcactgcttgcag
>LOC_Os12g03360.1|intron position:1|intronpair173-2
gtatatgcttctgcctgctccgcttgctactctcatctttctcctgctgt---tcgccagcgcttg-tctcattactcgtagcacaggtgttcgacgtaatgcccctttaggaattactatcatctcaaatggaaacaatcttagtttgtcccaatcttctctcagtttcagataatttctgcttcatttcaccattgacgcctggttttattacctaatattgttcacaaatcataaaaatactatgcgtgattttatataatttccggcctaaggggtgttaatattcccataattg-----aacaaaatggtttgcgaccattcatgttctgtatcactgcttgcag
>LOC_Os11g03590.1|intron position:2|intronpair174-1
gtatgcaatcaatttgcacttttttttaaaaaatccagctcaatctagtattcgctatattcatgtaattgtatgggcag
>LOC_Os12g03360.1|intron position:2|intronpair174-2
gtatgcaatcactttgc-cttttttttggttaatccagctcaatctagtattcgctatattcatgtaattgtactggcag
>LOC_Os11g03590.1|intron position:3|intronpair175-1
gtatctcg---tattaatacccaatcactatgagagcttttgtttctgtttaagcaaatgttttatatttttattgttgcaaacttttatggtagtgtgacaaatgaaagaattatttggtgttctgctcccag
>LOC_Os12g03360.1|intron position:3|intronpair175-2
gtatctcgtactagtaatacccagtcactatgagagcttttgtttctgtttaagcaaatgttttatatttgtattgttgcaaacttttatggtagtgtgac--------gaattatttggtgttctgctcccag
>LOC_Os11g03590.1|intron position:5|intronpair176-1
gtagtcacctatttttaattccactttacacatatgaacaggagtggctttctaaatttgtttgtgtctgtag
>LOC_Os12g03360.1|intron position:5|intronpair176-2
gtagttacctatttttaattccactttacacatatgaacaggagtggctttctaaa-ttgtttgtgtatgtag
>LOC_Os11g03610.1|intron position:2|intronpair177-1
gtatgtcatatcatgacatgaagtcatgaaactctcaactccttttgtgctaggactaggaggctgtattctgatgcttgttcaaaatgcattgtcag
>LOC_Os12g03390.1|intron position:2|intronpair177-2
gtatgtcatatcatgacatgaagtcatgaaactctcaactccttttgtgctaggactaggaggctgtattctgatgcttgttcaaaatgcattgtcag
>LOC_Os11g03670.1|intron position:1|intronpair178-1
gtaagtccaattccgcctcttcctgattcctggtgcctcctgcggccaagcactgcccatgttcatttgcctcgctttttgccatactcatatctaaatgcaaaattactgaaatgcgccatgatttgcag
>LOC_Os12g03430.1|intron position:1|intronpair178-2
gtaaatccaattccgcctcttcctgattcccggtgcctcctgcggccaagcactg-acatggtcttgtgcctcgctttttgcaatactcttatctaaatgcaaaattactgaaatgcgccatgatttgcag
>LOC_Os11g03670.1|intron position:2|intronpair179-1
gtgacttgcagttgttttctacttcccgcattttcacatccatccattgcaaccctagtggattacttagtactacttaattggttgacgaacaatgaaccagtagtctccctctcttcttgtagagggcttcctgtcactctgcaatagcacattgccaggcgtgcttagatgggtattagcatcaaatggtcaaatcataccaattttccttcaaaacaacattgaaatgttatccattgctaataccacttggaaatcaatttaccgagttatggttcttttctgccttagctgcactcttttagtttccttgttttctaaatatgacatgatgtgaaattcttaactggctaggctattatggtcttatcaaatttcaggtccatatctttttatccaatcttgcgtcaaccataatctgaatatattgtctttactcaactgtgtcagtctttagcctatgctaatccgtaactcata-----tgattcctcaacggattttactccagcaacagtgtcctattccattattaaaaaacaatgtatattcctactgggttgcatccatggattgggcaaaatatttgatatttcatctgttcttgttattgtggtatcttgttacggtttcttacaagatatttactgttaccattgttgtttgctactgctccag
>LOC_Os12g03430.1|intron position:2|intronpair179-2
gtgacttgcagttgttttctatttgccgcattttcacatccatacattgcagcc---------tacttagtactacttaattggttgacgaacaatgaaccagtagtctccctctcttgttgtagagggcttcctattactctgcaatagcacatagccaggcgtgcttagatgggcattagcatcaaatggtcaaatcataccaattttccttcaaaacaacattgaaatgttatccattgctaataccacttggaaatcaatttactgagttatggttcttttctgccctagctgcactcttttagtttccttgttttctaaatatgacatgatgtgaaactcttaactggctaggctgttacggtcttatcaaatttcaggtccatatctttttatccaatcctgtgtcaaccataatctgaatatattgtctttactcaactgtgtcggtctttagcctatgctaatctgtaactcatattatttgattcctcaacggactttactccagcaacagtgtcctattccattattaaaaaacaatgtctattccaactgggttgcatccatggattgggcaaaatatttgatatttcacctgttcttgttattgtggtatcttgttaaggtttcttacgagatatttactgttgcca---ttgtttggtactgctccag
>LOC_Os11g03670.1|intron position:3|intronpair180-1
gtaatcg-------------caaccaatgtttattgaggtttaggatagcatgtgttctctgcccagtgctgtttgtttcattactcgttgccacatgcag
>LOC_Os12g03430.1|intron position:3|intronpair180-2
gtaatcttatttatgctgaacaaccaatgtttatag------aggatagcatgtgttctctgcccagtgctgtttgtttcattacttgttgccacatgcag
>LOC_Os11g03670.1|intron position:4|intronpair181-1
gtatgtgcatgtccttttcctctttcccttctgcccccagagagagagtgttgctgcttgttctgttctagcttgtttctgcatttatgtatttattttttgacattttttttatctcctcctttcag
>LOC_Os12g03430.1|intron position:4|intronpair181-2
gtatatgcatatccttttc--ctttcccttctgcccccaaagagagagtgttgctgcttgttctgttctagctcttttatgcatttatgtatttattttttgata-tttttttatctcctcctttcag
>LOC_Os11g03794.1|intron position:3|intronpair182-1
gtgag-ttgggtcttcatcatatcttactggctccatgtctccattgcttgtgttcatggttatattgcttttctgtcatacattgacccattctttttgttcacccaaaatctacccacaagcatatttttgtgtggaaagtgctcaggataga--ttttgtaaaaact--------gtacttacgacaaaccttttgtttttgcag
>LOC_Os12g03540.1|intron position:3|intronpair182-2
gtgagtttggttcttcatcatatcttagtga--------atcaattgcttgcattcatgattttactgcttttctgtcatatattgccccattctcgttgttcacccaaaatctacacacaagcttatttttgtgtgcaaagtgctcaggatagattttttttaacaactgtactttagtacttacgacaaatcttttgttttcgcag
>LOC_Os11g03794.1|intron position:4|intronpair183-1
gtgagatctgctgaactttcttatgttgtattaataagatagatatgatgaactgaagcatgatggctatatgaacatttatccttgtatttaatgaactgaagtatgtttctcaactcagctaaagccaacaactaatcatttgtattctctgaacag
>LOC_Os12g03540.1|intron position:4|intronpair183-2
gtgagatctgctgaactttcttatgttgtattaataagatagatatgatgaactgaagcatgatggctatatgaacatttattcttgtatttaatgaactgaagtatgtttctcaactcagctgaagccaacaactaatcatttgtattctctgaacag
>LOC_Os11g03794.1|intron position:9|intronpair184-1
gtatgcacagctaccctcatctcactacaacatttttatgtgaagttatgccgttatgtttattgtctgtatcctgaacattatgttgtgttcattgacttcag
>LOC_Os12g03540.1|intron position:7|intronpair184-2
gtatggacagctaccctcatctcaccacagcatttttatgtgaagttacagtattatgtttattgtctgaatcctgaacattgtgttgtgttcattgacttcag
>LOC_Os11g03794.1|intron position:10|intronpair185-1
gtaacaacagttgg-----cctaccattctatacccctgacctcatgtgcacctgatggaacatattttgcttctgtcttaaatgctaactttaactgatgatattttgactaaccacatttgcaactggttcggaagtcattcatg---------gtatgtttttaaagaaatcactcatagtatgtaacttatgattattagcaaactaagtaaaggcaagttctccctaatcaatgttagcgcctcaaccattttttttcttcaaaataatatatttagatctggcttgtaaaaagtctggctcttgccatcatttagtatatactcagatgctttcatttaggataaacc-ttacataaacaaaggttcatcacttcatccatgacagtctagaaaagtaacttcttgtccactccatatacttatttat----gctttctctggttcatctag
>LOC_Os12g03540.1|intron position:8|intronpair185-2
gtaacaacagt-ggcagtacctaccattctatactcctaacttcttgtggacccgatggaacatattttactgctgtcttcaatgctaactttaactgatgatattttgaataaccacatctgcatctggttgggaagtcattcatgatatggattgtatggttttaaataaatcacttatggtatgtaacttaggatcattagc-----aagtaaaggcaagttctccctaatcaattgaagcgcctcaaccatttttttt-ttcaa---aatatctttagatctggcttgtaaaaagtctgtctcttgccat--tttagtatatactcagatgctttcatttaggatgaacctttacatgttcaaaagtctatcatttcatccattacagcctagaaaagtaacttgttgtccagtccatatacttatttatgctagctttctctggttcatctag
>LOC_Os11g04030.2|intron position:11|intronpair186-1
gtaagtactttatgaacctatgatttatatttttaaaaaaaaataattctaaaagtataaactctcatatatattttttagtaaacctgttggctactccactcaaggaagcatggtaaacaaatact--------------------tagcaaaggcattattgcacctttggtcgtggagcctgtgggtggtctgaccaaaaggttcagatgtgaaaataaa-aaaaatgttaatatttaaaaaagtggttgaaaa------atccacgagcttgcagttctgaaatttagc---------------tagcacttcaactgcacaaagttatatgctaaaatgtatgctaggtaatttagtttattt------------gcacatttg--------aagatactaatatttcgtaatgttgatcag
>LOC_Os12g03860.2|intron position:10|intronpair186-2
gtaagtactttatgaacttaggattt---tttttaataaaa---aattatagaagtacaaattct--taggtactttttaacaaacattttggttgtgccactcatggaggcatggaaaactaatactgcaacaccacgaaaatttcatagcaaaggtaatattgcacaattgttcagagagact--------------------------atgtgaaaataaataccaattttttagttcaaaagagaggttgagaaaaaaatatccatgagcttacagttctgaaatttaacccatataaaattagttagcacttc-actgcaaa-------------------ttgctagataatttagtttatttatttttcacatggcatatttgaagatatcaagatactgatattttgtaatgttgatcag
>LOC_Os11g04030.2|intron position:12|intronpair187-1
gtacttgtcccacttatctgatctcacttgactattgtctgacagcctcacaaaagaaaagaaatttttctg-----------------acattttttttttgaaaaatgcattattttgacag
>LOC_Os12g03860.2|intron position:11|intronpair187-2
gtacttgtcgaactt-----atctcaatcgactgttgtctgataggctca-aaaagaaaagaaatttctctgatacactaatatcaaataaatttaatttttgaaaattgcatcgttttgacag
>LOC_Os11g04030.2|intron position:13|intronpair188-1
gtaagtacaaatctaattgtctacaactcttgattataaactaacagttgaacagaactactagatatatggacaacattttttagaaaatggattaaactggcctctacatccaaaatacatgtacacggcaaaagatatatggacaacataattgt-------cgcttttcacaaatactacaggagtat-----------gaccatca-gtggtgtttaccatttgggctgtgtacatccattgtggatgtagaggccggattttaatccattttctaaaaaaaaaagtggtacttaccatttgtttgacacaaactgtggtcatgaaaaatgttagtggctagtttgtccttccaagtttagtgaatagttgttgcctgaagcctgaagatagatatgaaaggatgagcctgttctaacagaactgtaaacctgttttgaagaagaaaaggactgactgttgaaaatctgtggctgcag
>LOC_Os12g03860.2|intron position:12|intronpair188-2
gtaagtacaaatgttgctgtctacaactcctagttataaacaaacaactcaacaaagctactagac-tcagtatcac----tttccaagattga------------------------------------acagtagatttctggctgacataattgtcagtttgcaatttgcagaaagactagagggatttttttttgaacaaacctacatttagattttacca--------------------------------------atttcaatgaatagagcagaaaaaa---------------------------aaactgtaatcatg-aaaatgttggtgattagttcgcccttcccaatttagtgaatagttgttgcctgaagcct--------------aaagatgaacatgtccttacgaaactgtaaacccgtttgaagaaagaaaaggactgactgttcaaaacctgtggttgcag
>LOC_Os11g04030.2|intron position:4|intronpair189-1
gtaagcactatagtacctttccaaaaatattgacaggaatgtgtccatggcctattggcatttactttgtagtctgttccatctgctaaacaatttttaactcgtcttcgaatctatactttcag
>LOC_Os12g03860.2|intron position:1|intronpair189-2
gtaagcactatggtacctttcctaaaatattgacaggaatgtatccatggcata-tggcatttactttgtagtctgttccatctgctaaacaatttttaacctgtctttgaatctatacttccag
>LOC_Os11g04030.2|intron position:5|intronpair190-1
gtacctttttaggaaacattaagatactttgaaatgtgaaagaagtctgttgagaacaaataagggat--ggtgtcagtatcaattggtattcttattccatcaacaatctacttaattatgttttatattacttgtggctgcag
>LOC_Os12g03860.2|intron position:2|intronpair190-2
gtacctttttaggagacattaagatactttgaaatgtgaaagaagtttgttggggacaaatgaaggatgtggtgtcaatatcgattggtattcttattccatcaaacatttactcaattattttttctattacttatggctgcag
>LOC_Os11g04030.2|intron position:6|intronpair191-1
gtaaaatacaaatctatatatagcacttcacatctatatatatgatggcataactttgtttcatgtcatggactaagtttcatccatgtcatcaaaattttag
>LOC_Os12g03860.2|intron position:3|intronpair191-2
gtaaattacaaatctataaatagcaaattgcatctatatatacgatgtaagaactct-------------------gtttcatccatgtcatctaaattttag
>LOC_Os11g04030.2|intron position:9|intronpair192-1
gtaagtcaaattcaatcaatttctttcctacaaattttaaacataggaaactctttaatca------cagggtgtttgca-ttaatgttgagctgtgacatgttggtttggaaaggtgaacatgt-ttttgttacactgtag
>LOC_Os12g03860.2|intron position:8|intronpair192-2
gtaagtcaaattcaatcaatttctttcctgcaaattttaaacacattcaattccttaatcacaggatcagggtgtttgcatttaatgttgagctctaacatcttggttcgg-aagataaacatctcctttgttacattgtag
>LOC_Os11g04030.2|intron position:10|intronpair193-1
gtgagttactaatttcaatgtttcatagtttctcatatacttggtacagtttacttattattggttaccgagaggtttaagagaaaagagttcaaagaattattggttaatgc-ctgcttttatcagctgacctttagcattgcag
>LOC_Os12g03860.2|intron position:9|intronpair193-2
gtgagttactaaat-------ttcagtatttcttatataatttttacagtttacttgttattggtaactgtgagttttaaaagaaaagagttcaaaatattgctggttactactttgcttttatcagctgacctttagcattgcag
>LOC_Os11g04150.1|intron position:1|intronpair194-1
gtgtgtaaacgtgatcgtgcacaccgtggacccatggttgctcaagtattagacggaccctattatgtttgcatatccatttttttt-catttcctccagcattgcaaaatgtgaatgctttatcagtcatttctagttcacctgaatttatcttatagaggattattttgtactacctctatttttttctttttatatagatgactcagttggcttttggcataatgtttaatcattcgtcttattcaagaatttagtataaatatgaaaaaaatatgagtcatataaattttattaataagagaaatggtcaaatgtcacgttaaaagttaaaaaaataaagggagtattagtgtctaaaattaagggggctaaaaggaaagttctagcttgtaaccgttggtcgaactattgaagcaaaattctaaattgttgtttcttgcatctcttttgcatctttatttatcttgtcattagcttagctcgttccattgatgcgggcttgtgagcctttcatggtagatttttaacctttcatccttacaatattttttttattgaatttcatccttataattgaatttcag
>LOC_Os12g03950.1|intron position:2|intronpair194-2
gtgtgtaaacgtaatcgtgcacaccgtggacccatggttgct-aagtattagacggaccctattatgtttgcatatccattttttttccatttccaccagcattgcaagatgtgaatgctttatcagtcatttctagttcacctgaatttatcttatagaggattattttgtactacctcca-ttttttctttttatatagatgactcatttgacttttggcataatgtttaatcattcgtcttatttaagaatttagtataaatatgaaaaaaatatgagtcatataaattttattaataagagaaatggtcaaatgtcacgttaaaagttaaaaaaataaagagagtattagtgtctaaaattaa-ggggctaaaaggaaagttcaagcttgtaatcgttggtcgaactattgaagcaaaattctaaattgttgtttcttgcatctcttttgcatctttatttatcttgtcattggcttagcttgttccattgatgcgggcctgtgagcttttcatggtagatttttaacctttcatccttacaatattttttttactgaattccatccttataattgaatttcag
>LOC_Os11g04150.1|intron position:2|intronpair195-1
gtatgtatttatgattgtaaaatttacaatagcaccaaaag-atgctctacattgtataagtttcagtgtaaattagctgtttctatttctcattagcggaatttgtaccttgcataattttatcatttggtttcgtgaaatgatattcatcattcatgtagcaattcaaatttctctagtttccatttatattaactagtttttgtagtcttggaaacggaaataacagtaaagttaccacctaattcctaattcttcaagctatgtatagtcatatatatgttgctatgtatactcatactcatatgttttggctaatcattgtttgaataaaaggtaagctcatagtttaattctcttcttcacaataggtaagagattataacatttatttttattgtatatttctcttgtccacaacag
>LOC_Os12g03950.1|intron position:3|intronpair195-2
gtatgtatttatgattgtaaaatttacaatagcaccaaaagtatactctacattgtataagttttagtgtaaattagctgtttctatttctcattagcggaatttgtaccttgcataattttatcatttggttccgtgaaatgttgttcatcattcatgtagcaattcaaatttctctagtttccatttatattaactagttttt-tagtcttggaaacggaaataacagtaaagttaccacctaattcctaattcttcaagctatgtatagtcatatatatgttgctatgtatactcatactcatatgttttggctaatcattgtttgaataaaaggtaagctcatagtttaattctcttcttcacaatatgtaagagattatagcatttatttttattgtatatttctcttgtccactacag
>LOC_Os11g04150.1|intron position:9|intronpair196-1
gtacatgtcaagttatcaaattggtcaatattcttgcattctattcagggtagctaaatacactatacaaagctttactgatatgtatttatatttaaatgaagagcaagacgtttttctactgatgcgtgacaatgcataaattataacttggtataacatggccagaaataaatattggctacataacatcgcaaaaacttggtaattagctgttggacacttaatgtactattttattatatttgatgcaaatggagagagaagcaacacggaaaatacagatttgcccttgtatcgatcggcttgtaagatgactcggactggttcgaactagatccaatccattctcactccctcgatgcagttcattctcactccctagtctaggtttggttcgaaattgacctgatggggttaaaaagaagcatgccctatgggcaaacttgtcttttct-aaaatatttatctccatttggactagatataacaaaaaaacaatgtgttca----atgtacaacggctaattactgtgttttcacgatgtcctgtaagaaatacattttctttgagtatcctacaacaaagactataaattttgagtgccttgtagcaaattttgccaaatttttttatacaatatcaacttttcctattttgtttaagttgtagaaaccatatttaatggtatagtctcatatcttcttttatatcatag
>LOC_Os12g03950.1|intron position:8|intronpair196-2
gtacatgtcaagttatcaaattggtcaatattcttgcattctattcagggtagctaaatacactatacaaagctttactgatatgtatttatatttaaatgaagagcaagatgcttttctactgatgcgtgacaatgcataaatgataacttggtataacatggccagaaataaatattggctacataacatcgcaaaaacttggtaattagctgttggacacttaatgcacaattttattatatttggtgcaaatggagagagaagcaacacggaaaatacagatttgcctttgtatcgatcggcttgtaagacgactcggactggttagaactagatccaatccattctcactccctcgatgcagttcattctcactccctagtctaggtttggttcgaaattgacctgatggggttaaaaagaagcatgccctatggacaaacttgtcttttctaaaaaaagttatctccatttggactagatataacaaaaaaacaatgtgttcaatgtatgtataacggctaattactgtgttttcacgatgtgctgtaagaaatacattttctttgagtatcctacaacaaagactataaattttgagtgccttatagcaaattttg-caaaattgtttatacaatatcaacttttcctattttgtttaagttgtagaaaccatatttaatggtatattctcatatcttcttttatatcatag
>LOC_Os11g04150.1|intron position:10|intronpair197-1
gtaagtacaagttcccttgattattcagtgaaagttttatctttaatttaattttagtaatgtttgtctcttatttgttgcag
>LOC_Os12g03950.1|intron position:9|intronpair197-2
gtaagtacaagttcccttgattattcaatgaaagttttatctttaattttattttagtaatgtttgtctcttatttgttgcag
>LOC_Os11g04160.1|intron position:2|intronpair198-1
gtagtagtagtag--------atattcccatcaattagttcatgtctgctctgcatcccaaatccatctctttcagtttcacgtttacagtctgtcagtttctgaagcccaaattgcaactgatcacgtc-tgctgtt---gcag
>LOC_Os12g03960.1|intron position:2|intronpair198-2
gtagtagtagtagtctagtagatattctcatcaattaatt-------------catcccaaatccatatc-ttcagtttcacgtttacattctgtcagtttctgaagcccaaattggaatcgatcacgtcttgttgttgcagcag
>LOC_Os11g04160.1|intron position:3|intronpair199-1
gtatatgaatttgttcttgttcaattttttttattttcagaacaactgcagggtgctgatcatgtttacaagccaaaatttgtggagttacttaagatttaacgattgtctgtttttgtag
>LOC_Os12g03960.1|intron position:3|intronpair199-2
gta--tgcatttgttcttgttca--tttttttcttttcagaacaagtgcagggtgctgatcatgtttacaagccaaaatttgtggag-----------ttaacaattgtctgtttctgtag
>LOC_Os11g04180.1|intron position:1|intronpair200-1
gtacgattaatatttaccaacactaatgttccgagtaatttgtgcttttctgtcatctttagtgtcgtgtgctaatcaaagtgaagttcatctttagtgtcgtgtgctaatcaaagtgaagttcatcagatatttttagttctggaatgttacatatatctgttaggcatacttccgttttagccaaatggacattgtgaattttgttccaagaatttatcaattaatcataagcatatgatggaatgtgaatccctgtatcatgctctgttttgacaagttggatatttttgcctgtcctgatgcattggttataacaaatatattggttaacagcgatgtatctcctgttcactgttgttcatttgtaacaaataaattaatacttgtatatttatttgtatcttgttgcag
>LOC_Os12g03990.1|intron position:1|intronpair200-2
gtacgattaatatttaccaacactaatattccgagtaatctgtgcttttttgtaatctttagtg-----------------------------------tcgtgtgctaatcaaagtgaagttcattagatatttttagttctggaatgttacatatatctgttaggcatacttccgttttagccaaatggacattgtgaattttgttccaagaatttatcaattaatcataagcatatgatggaatgtgaatccctgtatcatgctctgttttgacaagttggatatttttgcctgtcctgatgcattggttataacaaatatattggttaacagcgatgtatctcctgttcactgttgttcatttgtaagaa--aattaaatacttgtaaatttatctgtatcttgttgcag
>LOC_Os11g04180.1|intron position:2|intronpair201-1
gttcgactattccaacaaaatgggtgatttttcagtcgttgctttggttattactccagatgaatacctgagttgtctttttgatacacgctggtgacatgccatgctttttgtcttgtttcag
>LOC_Os12g03990.1|intron position:2|intronpair201-2
gttcgattatttcaacaaaatgggtgatttttcagtcgttgctttggttattactccagatgaatacctgagctgtctttttgatacactctggtgacatgccatgcttactgtcttgtttcag
>LOC_Os11g04180.1|intron position:3|intronpair202-1
gtaatcctttgtgatctgtttgcaccctattgctcttagatttcttttatttatttgttgaatgtgttgtaaattgcag
>LOC_Os12g03990.1|intron position:3|intronpair202-2
gtaaccctttgtgatctgtttgcaccctattgctcttagctttcttttatttatttgttgaatgtgttgtaaattgcag
>LOC_Os11g04180.1|intron position:4|intronpair203-1
gttagtcataattcatcttggattctttgttactgttggacaggttgtgtggttattatgtcagggaaactgtgaagattctggccactggttagcatttatttaaaaaatggaaatgtaaattctttgttttagtaaatttcaacattgcatgtctgtgaatcatgatatatttgatgttttcctgc-ttttttttaattatccatgactaagagtgctattcatgcagtcctgttgaaaataaagcagtcatacacttctcaatattgcttacttttgtttcttacttatgaaaaatctttgacaaatggtcagatttgggtactttactgtttcacctttgtcctttctcttatgcatagtctcttactttgccacttttcactaaatctgtcaattttttttttacttctcgcag
>LOC_Os12g03990.1|intron position:4|intronpair203-2
gttagtcataattcatcttggattctttgttactgttggacaggttgtgtggttattatgtcagggaaactgtgaagattctggccactggttagcatttatttaaaaaatggagatgtaaattctttgttttagtaaatttcaacattgcatgtctgtgaatcatgatatatttgatgttttcctgctttttttttaattatccatgactaagagtgctattcatgcagtcctgttgaaaataaagcagtcatacacttctcaatattgcttacttttgtttcttacttatgaaaaatctttgacaaatggacagatttgggtactttactgtttcacctttgtcctttctcttatgcatagtctcttactttgccacttttcactaaacttgtcaa--ttttttttacttctcacag
>LOC_Os11g04190.1|intron position:1|intronpair204-1
gtgacgacacctttttggatcatcttttcgtgcactttgacttccctttttg-tttgcccgcgtgtattacactgttgtttgcttctgcgcaattaatcactcttgtcttgtgctcttgaccatccgatcagtagaatcaacggtccagatcacactagtctgctcgttgtttggagaactcgacagcgcatacatatttaatactacattcttgaagtgatttttttttcacaaacttactttcttgaattgtta-----------cttttctgatcttaacagtgacattgactgttaactgctaagtatagatggatatgcagagttgaattgtactgttaagacaaaatcttaacagtaaactactgatttgacaaaagagaatgttctttgatggatgcacag
>LOC_Os12g04000.1|intron position:1|intronpair204-2
gtgacgacaccttttt-tatcatcttttcgtgcactttgacttccctttttgttttgcccgcgtgtattacactgttgtttgcttctgcacaattaatcactcttgtcttgtgctcttgaccatccgatcagtataatcaacggtccagatcacactggtctgctgattgtttggagaactcaactgcgtatactgatttaataccacattcttgaagtga-ttctttttcacaaacttaccttcttgaattgttaattcatgtaagcttttctgatcttaacagtgacattgactgttaa---------------------gtagagttgaattgtacagttaagacaaaatcttaacagtaaactactgatttgacaaaagaaaatgttctttgatggatgcacag
>LOC_Os11g04190.1|intron position:2|intronpair205-1
gttaattaagcaaacattttactcacaattttcacattgacatgttcatcattagccatctctgtttgctgcatgt-ttgttgatcttgtgaacaatgtgatgtaattcag
>LOC_Os12g04000.1|intron position:2|intronpair205-2
gtcaattaagcaaacattttactcacacttttcacattgccatgttcatcatcagtcatctctgtttgttgcatgtgttgttaatcttgtgaacaatgtgatgtaattcag
>LOC_Os11g04190.1|intron position:3|intronpair206-1
gtttgtttgttcatctctgatacatatgataaattgctgtaattttacatgcgttccatgtaggactgcaaataactgaattgtgttttggtttttgcag
>LOC_Os12g04000.1|intron position:3|intronpair206-2
gtttgtttgtgcatctctgatac--atgctgcattgctgtaatcttacatg-gttccatgtctgattgc-aatgactgaactatgttctgg--tttgcag
>LOC_Os11g04190.1|intron position:4|intronpair207-1
gtaagctgcaagttcaggcttctgcaccaaaatgcatccttaactgcaaaagaatctatcgtaactcaacaattgtcattgaattctcag
>LOC_Os12g04000.1|intron position:4|intronpair207-2
gtaagctgcaagttcaggcttctgcaccaaaatgcatccttaactgcaaaagaatctatcgtaactcaacaattgtcattgaactctcag
>LOC_Os11g04190.1|intron position:5|intronpair208-1
gtatgatctctttaccatcttttctttttcagtattggaaaaatgtccccattttgaggtttcttttcttttatacccagaaatctctcgccctgtttcccggttcccttttccattgtatcacatatgccatgcactgaattttctgaaaaggggcgcatcttgcagcttttgatgattcctaatcatattgttttagactaagaaagcca-ttttactcatgatttatcatccacaaaggcagagtccataacactaccattaaccataattgtatgctcatgat-tttgtatctgacatgaccatgaactcttgttctgcag
>LOC_Os12g04000.1|intron position:5|intronpair208-2
gtatgatctctttaccaccatt--tttttcagtattggagaaatgtccccattttgaggtttcttttcttttatgccctgaaatctctcgccctgtttcccggttcccttttccattgtatcacaaacgccatgcactgaattttctgaaaaggggcgcatcttgcagcttttgatgattcctaatcatattgttttagactaagaaatccatttttactcatgatttatcatccacaaaggcagagtccataacaataccattaaccatgattctat-aacactatcattgtatctgacatgaccatgaactcttgttctgcag
>LOC_Os11g04200.1|intron position:1|intronpair209-1
gtaagcatttcgtaatcacatctcttgttaaattct--gagaccagtattagctatcgtaaagaagattgatatatagaaccactgatctagtagtatttcaggagtagacaccagaatttctgtagtcgcaaaagagaaagtatttgcattacctcaggaaattgagcatatggagtaagttctaaaacagtttcctgcttgagctaataggcttatattgggagctagcattgggtatggtttaatgcaagatgcatgcttgctaaatgtgattcttaagtatcgtatttt-gtaatgtag
>LOC_Os12g04010.1|intron position:1|intronpair209-2
gtaagcatttcgtaatcacatcccttgttaaattcttagagaccagtattagctctcataaagaagattgatatatagaaccactgatctagaagtatctcaggagtagacaccggaatttctgtagtcgcaaa--agatagtatctgtattacctcaggaaattgagcatatggattaagttttaaaacagtttcccgcttgagctaataggcttatattgggagctagcattgggtatggtttaatgcaagatgcatgcttgctaaatgtgattcttaagtatcgttttttattaatatag
>LOC_Os11g04200.1|intron position:11|intronpair210-1
gtaaattcccttatgttttttaagatgcattccttctagcttttagtataaatcttctgacctgacatggataatgctcctacttcctcattcaaaacatttcgttgttcattcaaacatggaagtagtttgagcaacacaaattcgat--tagctagcaatatttccaattgcaaagttgggtacgatagtagattgaggcctgctcgtttttcctacttttgtaccatacag
>LOC_Os12g04010.1|intron position:11|intronpair210-2
gtaaatgtccttatgttttttaagatacattccttctagcttttagtataaatattctgacctgacatggataatgctcctacttcctcattcaaaacatttcattgttcattcaaacatggaagtagtttgagcaacacaaattcaattatagctagcaatatttccaattgcaaagttgggtacgagaatagattgaggcctgctagtttttcatacttttgtaccatacag
>LOC_Os11g04200.1|intron position:3|intronpair211-1
---------gtactagacttaattacttcaatataaacaagtgaggcacatgtatattatcaacatattcttccaattctgcag
>LOC_Os12g04010.1|intron position:3|intronpair211-2
gttagtcaagtactacacttactcacttcaatataaacaagttaggcacatgtatattatcagcatattcttccaattctgcag
>LOC_Os11g04200.1|intron position:4|intronpair212-1
gtaatatataatatgtttatccattcattagtttctagaacaaaacaaagttttaactttg-aactgttctgctattaaatcatcagttcatggtaaagaaaccacttgaaattttcttgtag
>LOC_Os12g04010.1|intron position:4|intronpair212-2
gtaatatataatatgtttatccattcattagtttctagaacaaaacagatttttaactttgaaactgttctggtattaaatcatcagctcatggtaaagaaaccacttgaaattttcttgtag
>LOC_Os11g04200.1|intron position:6|intronpair213-1
gtatacttttaatcttgtccaataacataactcattgatgataacaataactaatcatgtatttgttgtcttaccgttatcaatattatttcaacag
>LOC_Os12g04010.1|intron position:6|intronpair213-2
gtatacttttagtcttgtccaagaacataactcattgatgataacaataactaatcatgtaattgttgtcttgccgttatcaatattatttcaacag
>LOC_Os11g04200.1|intron position:7|intronpair214-1
gtttgcactatcagaatacagcttttatttttttatattcaaagaagttgctacttaagatcagtttaatgatgatttattgagggctggtgtttgtgtttgtacag
>LOC_Os12g04010.1|intron position:7|intronpair214-2
gtttgcactatcagaatacagctttta-ttttttatattcaaagaagttgctacttaagatcagtttaatgatgatttattgagggctggtgtttgtgtttgtacag
>LOC_Os11g04200.1|intron position:8|intronpair215-1
gtgagtttaatcgctttctattataatatgactattggctttcatgggactaaggttgtacagtttctattgttaaggacattttttttcttttgtttaattgctgtgtgattgcatgtcatttgttttttagttaaaagcaagctgcaaaaagaagaaatcctacatgtcaaagaggaaatcttgagttcttctcattgaatacatgtcattctattatgaccttcccccaccccacacacacacacacacgcaaaaaaaaaa-----aaatcttgtatcaatgcatgtcttgattgctagtgttgctactttattcaatattttcctctctgtgtggtgatggtggcaaagatacttgcaatgtctttgagaaagatcttttgaaaggaattgataatgctgtacctcatgatcatgcaattgattaaagtttgttttttttatggtagaagcagacatcattttcttttgaaaaatagataagtgattacttgtgatcacaatgttgttaacttagtactaactatgtagcaataagcatgcaaatgggtcatagcgtcatactcagagatttttaaaactgtaattttttgaggtaccattatcaacttggtggtctttataaatttgttcccaccatttcattggtgctttatgcatatttttttcccctgtgatgatattagaggcttgctgcattgacctaacttctgtttccacttag
>LOC_Os12g04010.1|intron position:8|intronpair215-2
gtgagtttagtcgctttctattataatatgactattggctttcatgggactaaggctgtactgtttctattgttaaggactttttttttcttttgtttaattgctgtgtgattgcatgtcatttg-tttttagttaaaagcaagctgcaaaaagaagaaatcctacatgtcaaagaggaaatcttgagttcttctcattgaatacatgtcattctattatgacctccccccaccacacacacacactcacatgtaaaaaaaaaaaaaagaaatcttgtatcaatgcttgtcttgattgctagtgttgctactttattcaatattttcttctgtgtgtggtgatggtggcaaaggtacttgcaatgtctttgagaaagatcttttgaaaggaattgataatgctgtacctcatgagcatgcaattgattaaagtttgttttttttatggtagaagcagacatcgatttcttttgaaaaatagagaagtgattacttgtgatcacattgttgttaacttagtactaactatgtagcaataagcatgcaaatgggtcataccgtcatactcggtgatttttaaaactgtaattttttgaggtaccattatcaacttggtggtctttataaatttgttcccaccatttcattggtgctttatgcata-ttttttcccctgtaatgatattggaggcttgctgcattgacctaacttttgtttccacttag
>LOC_Os11g04200.1|intron position:9|intronpair216-1
gtatggaatagtgaccagatattttacttaaatttgtaatttctttcagcgaagttaactaacaaggtaaatattcacttttcag
>LOC_Os12g04010.1|intron position:9|intronpair216-2
gtatggaatagtgacaagatattttacttacatttgtaatttctttcagcgaagttaactaacaaggtaaatattcacttttcag
>LOC_Os11g04200.1|intron position:10|intronpair217-1
gtaaataaaatccttcatttctccatgatgtttatacggttgagcatttcatgtcatgatttctctctctttttgcag
>LOC_Os12g04010.1|intron position:10|intronpair217-2
gtaaataaaatccttcatttctccatgatgtttatacggttgagcatttcatgtcatgatttctctctctttttgcag
>LOC_Os11g04220.1|intron position:20|intronpair218-1
gtctgccaatcaataataacatatatttatcattgtagaagtactatatcttaggacaaacaagagtggtgcactccaaagtttacattagaattgatacaccataggttgttgtgtgaattattaatctgtcctaaaattaaaacaatgccagtatgctggacagggcacagaagccaacaactgttaataattgtgtacctttcatctaaaacatgtgcttgcttatagtataattcagagttcctcagaggtttcagctgtcaagctgtcactgaaaaatattaatttcagtactgatacaatcacctatatttagacttgatccatgtgcaagtgcacttctttttaggttttatcctctatggtgtttacgcatttcagttgaagaaaaccagaaactttgagtatttgattctacaaatcgtgcatgcatatactgatgtagtgtagtgttttcagttagtggagtccttgtcttggggtgaaagagtgtcctttaatgttgagctattctcatattcaaactttgtctttttctgtcattatatgtttctcttctaaatgtcttctatcttgtatcattatgttcattccagcgtataacagtttgctctaggtttctgcttaccttttgaagttcattccttttatag
>LOC_Os12g04030.1|intron position:1|intronpair218-2
gtctgccaatcaataataacatatatttatcattgtacaagtactatatcttaggatgattatgtctggagcactccaaagtttacattagaattgatacaccatag---gttgtgtgaattattaatctgtcctaaaattaaaacaatgccagtatgctggacagggcacagaagccaacaactgttaataattgtgtacctttcatctaaaacatgtgcttgcttatagtataattcagagttcctcagaggtttcagctgtcaagctgtcactgaaaaatattaatttcagtactgatacaatcacctatgtttagacttgatccatgtccaagtgcacttctttttaggttttatcctcaatggtgtttacgcatttcagttgaagaaaaccagaaactttgagtatttgattctacaaattgtgcatgcatatactgatgtagtgtagtgttttcagttagtggggtccctgtcttggggtgaaagagtgtcctttaatgttgagctattctcatattcaaactttgtcttttgctgtcattatatgtttctcttctaaatgtcttctatcttgtatcattatgttcattccagcgtataacagtttgctctaggtttctgcttaccttttgaagttcattccttttatag
>LOC_Os11g04220.1|intron position:21|intronpair219-1
gtgcacactatgtttccagtttccattttgagagaacctggaatacccccgaacccgtaccc-aaaaaaaaactgt-taatgattaatgttttctctgtctgcattag
>LOC_Os12g04030.1|intron position:2|intronpair219-2
gtgcacactatgtttccagtttccattttgagagaacctggaatacccccgaacccgtacccaaaaaaaaaactgtaaaatgattaatgttttctctgtctgcattag
>LOC_Os11g04220.1|intron position:22|intronpair220-1
gtattgaactatacgcttacattatcacatatgccatgttttgttttctgatttttgtgttgggtttaagttcttaaagtgtttgtatgctataaccttatgatccttcattgcaccaaagtgagtatgaatcttgttagctatggcctgcaaaatttcagcaactccacagctgaggtcgtatgcatgtttgtaatcttacctagagaattattggtttgttttttccaatagtgtgtagatataaaagtataatgcggtcttcttgttcatatagaatccaaggcagtcaggaagtactacagtgcatcagacagctcagattatctgattttgatcacttaactatttcaaaaatggttcttcctagctaactgacactttgtatttcattctag
>LOC_Os12g04030.1|intron position:3|intronpair220-2
gtattgaactatacacttccattatcacatatgccgtgttttgttttctgatttttgtgtttggtttaagttcttaaagtgtttgtatgctataaccttatgatccttcattgcaccaaagtgagtatgaatcttgttagctatggcctgcaaaatttcagcaactccacagctgaggtcgtatgcatgtttgtaatcttacctagagaattattggtttgttttttccaatagtgtatagatataaaagtataatgcggtcttcttgttcatatagaatccaaggcagtcaggaagtactacagtgcatcagacagctcagattatctgattttgatcacttaactatttcaaaaatggttcttcctagctaactgacactttgtatttcattctag
>LOC_Os11g04220.1|intron position:23|intronpair221-1
gtagataatttgttttgctaattttgattttttttaaaaaaaa-tcatgtaactattttgttttgcataagctatgaataactggtttaggatttattttgagaataaaatattgcttatctttccctttgttaag
>LOC_Os12g04030.1|intron position:4|intronpair221-2
gtagttaatttgttttgctaattttgatttttttaaaaaaaaatttatgtaactatgttgttttgcataagctatgaataactggttttggatttattttgagaataaaatattgcttatctttccctttgttaag
>LOC_Os11g04220.1|intron position:24|intronpair222-1
gtatactcattgtcaaattcaaaaaaagttatctgcattaacattttagtggcaattttttgctccactgtaattttctttatgtatgctgctgtcatgaattgaattacacgaactaactgcccgatgttcacag
>LOC_Os12g04030.1|intron position:5|intronpair222-2
gtatactcattgtcaaattcaaaaaaagttatctgcattaacattttagtggcaattttttgctccactgtaattttctttatgtatgctgctgtcatgaattgaatgacatgaactaactgcccgatgttcacag
>LOC_Os11g04220.1|intron position:25|intronpair223-1
gtatgctacttttcttggtttttgttaagcacggatgggtagtgattttccaagacaattaacagtttctatacctcactcatttctgaatttggaccaaag
>LOC_Os12g04030.1|intron position:6|intronpair223-2
gtatgctacttttcttggtttttgttaagcacggatgggtagtgattttccaagacaattaacagtttctatacttcactcatttctgaatttggaccaaag
>LOC_Os11g04220.1|intron position:26|intronpair224-1
gttagttttgatgctactatgaaccttgtagtataattgaaataataaattgttgcttttcatgtacttcaatcttgttgtcattcattttatgtttgtcttatttcag
>LOC_Os12g04030.1|intron position:7|intronpair224-2
gttagttttgatgctactatgaaccttgtagtataattgaaataataaattgttgcttttcatgtacttcaatcttattgtcattcattttatgtttgtcttatttcag
>LOC_Os11g04220.1|intron position:27|intronpair225-1
gtatgtgaacgcatgtagtcttatcttagccttttatcttctctaccattgctaatggtattacagatattaatgtgttttgaagttcactttcagtctatcacagtaacttgaaatgcacatgttctttgaactgtacattgcaataacaaaacttattttcag
>LOC_Os12g04030.1|intron position:8|intronpair225-2
gtatgtgaacgcatgtagtcttatcttagccttttatcttctctaccattgctaatggtattacagatattaatgtgttttgaagttcactatcagtctatcacagaaacttgaaatgcacatgttctttgaactgtactctgcaataacaaaacttattttcag
>LOC_Os11g04220.1|intron position:28|intronpair226-1
gtgaagcctttatttcattatcttactgtccatacacataaaagtatcatagcttggaatacacttacagtactgtgtgctacttgcag
>LOC_Os12g04030.1|intron position:9|intronpair226-2
gtgaagcctctatttcattattttactgtctatacacataaaagtatcatagcttggaatacacttacgatactgtgtgctacttgcag
>LOC_Os11g04220.1|intron position:29|intronpair227-1
gtaattagtactatgatttttctatctgtggcttatcagtgaatctttccttttattcatggaataaaacaggatggattgcttagagattttcaagaaacattatccatgactaggttcataattca-ttttttcgccatgaataaccacag
>LOC_Os12g04030.1|intron position:10|intronpair227-2
gtaagtagtactatgatttttctatctgtggcatatcagtgaatctttccttttattcatggaataaaataggatggaatgcttagagattttcaagaaacattatccatgactaggttcataattcatttttttcgccatgaattaccacag
>LOC_Os11g04220.1|intron position:30|intronpair228-1
gtaagtatctctcttctctaccctgatctctatgtgaaactgaaatttgtggctagtggataatctaaagcattttactgtttgtggaccagacttttctttgataaaaggatttttagctgttagatagctgtgctcttaacctagtgctcaaaaggtttatgatcttagatgcaacaaaattgatgagaaaattactttcatgcttaatactccctccgtttcatattataagtcgttttgacttttttcctagtcaaatttatttgagttagaccaagtttatagaaaaacaatattagcattttcaccacaaaacaaacatattaccaaaatatattcaatgttagatttaatgaaactgatttggtattttagatgttgctaaatttttctataaatttgggcaaacttaataaagtttgaataggaaaaaagtcaaaacaacttataatatgaaacggagggagtgggtatttagtttgaagatctttccgaaaatattgcaaacagctctcttctcaaaatattatggggagcaatctaggttgtcagtgttatattttcacaaaagacattcatcgggtttaggtgttgcgttgggatggcattttgacattttctatatattagaatttacttagttttctttttctttctttaccacttttcag
>LOC_Os12g04030.1|intron position:11|intronpair228-2
gtaagtatctctcttctctaccctgatctctatgtgaaactgaaatttgtggctagtggatactctaaagcattttactgtttgtggaccagacttttctttgataaaaggatttttagctgttagatagctgtgttcttaacctagtgctcaaaaggtttatgatcttagatgcaacaaaattgatgagaaaattactttcatgcttaatactccctccgtttcatattataagtcgttttgacttttttcctagtcaaatttatttaagttagaccaagtttatagaaaaacaatattagcattttcaccacaaaacaaacatatgaccaaaatatattcaatgttagatttaatgaaactgatttggtgttttagatgttgctaaatttttctataaatttgggcaaacttaataaagtttgaataggaaaaaagtcaaaacaacttataatatgaaacggagggagtgggtatttagtttgaagatctttccggaaatattgcaaacagctctcttctcaaaatattatggggagcaatctagattgtcagtgttatattttcacaaaagacattcatcgggtttaggtgttgtgttgggatggcattttgacattttctatatattagaatttacttagttttctttttctttctttaccacttttcag
>LOC_Os11g04220.1|intron position:31|intronpair229-1
gtcagtcattaattccagcccctcactgcattcaactaatgtcaatgctggatgaaacatcttgtaaatgaatactagaacttctattttattatctcattctttatcacataaatatgatatagtactgatagttgccatcacaacacaatgtttgaaaaccttgatgggatcggcttaacaagagtacaagacaactttagaactatacattgttgcccttaatgcagcatacgtgcatgacttc-aaagccacttatcctcctttattttttatgtattactgccttctgcag
>LOC_Os12g04030.1|intron position:12|intronpair229-2
gtcagtcattaattccagcccctcactgcattcaactaatgtcaatgctggatgaaacatcttgtaaatgaatactagaacttctattttattatctcattctttatcacataaatatgatatagtactgatagttgccatcacaacacaatgtttgaaaaccttgatgggatcggctta--------acaagacaactttagaactatacattgttgcccttaatgcagcatacgtgcatgacttcaaaagccacttatcctcctttattttttatgtattactgtcttctgcag
>LOC_Os11g04220.1|intron position:32|intronpair230-1
gtatgtatcttgtatgcaagatctattataattctatgcaactgtttttgaatctcacttatttgatacatcaccactatcattgatgctttttttatggatttctatgtgcag
>LOC_Os12g04030.1|intron position:13|intronpair230-2
gtatgtatcttgtatgcaagatctattataattctatgcaactgtttttgaatctcacttatttgatacatcaccactatcattgatgctttttttatggatttctatgtgcag
>LOC_Os11g04220.1|intron position:33|intronpair231-1
gtacatcacatagttgtttagtcctacacaactgtactccttagttcagtatttggtttcttcattttcctgacaaatttcttttaatttgactgttcag
>LOC_Os12g04030.1|intron position:14|intronpair231-2
gtacatcacatagttgtttagtcctacacaactgtactctttagttcagtatttggtttcttcattttcctgacaaatttcttttaatttgaccgttcag
>LOC_Os11g04220.1|intron position:34|intronpair232-1
gtaatcatcagtatatctagccctcaccaattcatattatattgtgtttgctcatatttattacaatctcatatagcacttttaaagtttcaccataagataatttgttgtcttccttctaatgaataaacatattgtagtttactacttgtatgttttatggcaatgggagcatgtgaactgaaattgcactggacggagctgttgtgggtgttatactaaatttgatgattgcataacaccatttggcaccaattttccatttggcaccagtttttttatagattatttagagatgatacaaaattattcatcaaatattcagggaaaaataagaacttgtctttagaaaaaaaaaaggtggctggtctggtggtttgatgaaccctggtgcacatggtttacagattactgctttgcttctttatgtaacagttcatatgcttgtttttggcttcactgattttagaacaaacagttacaaggtttcttgcactgattgtaacatataatttatatcttgaaaggacgagctatccaagatttatgtaaaatataattgttacatactgtgctagagtatattagattactgtatattgcacaaaccagcagtttctggatatgcaatctgggtttgaattgccccctcatgactaacttcttctcag
>LOC_Os12g04030.1|intron position:15|intronpair232-2
gtaatcatcagtatatctagccctcaccaattcatattatattgtgtttgctcatatttattacaatctcatatagcacttttaaagtttcaccataagataatttgttgtcttccttctaatgaataaacatattgtagtttactacttgtatgttttatggcaatgggagcatgtgaactgaaattgcactggacggagctgttgtgggtgttatactaaatttgatgattgcataaca------------------ccatttggcaccagtttttttatagattatttagagatgatacaaaattattcatcaaatattcagggaaaaataagaacttgtctttagaaaaaaaaaaggtggctagtctggtggtttgatgaaccctggtgcacatggtttacagattactgctttgcttctttatgtaacagttcatatgcttgtttttggcttcactgattttagaacaaacagttacaaggtttcttgcactgactgtaacatataatttatatcttgaaaggacgagctatccaagatttatgtaaaatataattgttacatactatgctagagtatattagactactgtatattgcacaaaccagcagtttctggatatgcaatctgagtttgaattgccccctcatgactaacttcttctcag
>LOC_Os11g04320.1|intron position:1|intronpair233-1
gtcggcggtcttgtcttccctttgttcctgtcaccaataacttgtccttttcaatttttcttgagaattatacttggttgatggccttcttcagtcaatagctcttcagtcccctcgtcgtcattccatcaattttctcgagttgacagatcatcagaacaattttaacag
>LOC_Os12g04120.1|intron position:2|intronpair233-2
gtcggcggtcttgtcttccctttgttcctgtcaccaataacttgtccttttcaatttttcttgagaattatacttggttgatggccttcttcagtcaatagctcttcagtcccctcgtcgtcattccatcaattttctcgagttgacagatcatcagaacaattttaacag
>LOC_Os11g04320.1|intron position:2|intronpair234-1
gtgagctttaccaaaacatttcaaataatgaaacaggattgtaatttggggttttgtctgaacttggaattccattatcgaaaaacctgaacttggaattggtgctagcgtctaag
>LOC_Os12g04120.1|intron position:3|intronpair234-2
gtgagctttaccaatacatttcaaataatgaaacaggattgtaatttggggttttgtctgaacttggaattctattatcgaaaaacctgaacttggaattggtgctaacgtctaag
>LOC_Os11g04320.1|intron position:3|intronpair235-1
gtaagtacatgcattatatgctgaagcttccattttccagtggtaaacttgctatgtttctcatttgatttgctttcag
>LOC_Os12g04120.1|intron position:4|intronpair235-2
gtaagtacatgcattatatgctgaagcttccattttccagtggtaaacttgctatgtttctcatttgatttgctttcag
>LOC_Os11g04320.1|intron position:4|intronpair236-1
gtaactttcatccttaattttctcaccaacttcttaggcttgataatgattggcctaacattagtagatgtgtttcgaacaattttctgttttgacag
>LOC_Os12g04120.1|intron position:5|intronpair236-2
gtaactttcatccttaattttctcaccaacttcttaggcttgataatgattggcctaacattagtagatgtgtttcgaacaattttctgttttgacag
>LOC_Os11g04320.1|intron position:5|intronpair237-1
gtaggcagtattgtaatattctcactctgaagtttttgtatggttgacagaatagtgaaatttgcttgttgagttagctatttcaaatctggtaagcatgctattagtaaagtgaaagctagcggtgcaaagaaaattcagaatgcacctgcacattcttatgccgagtcattcaagcagttgctcataatacacagaaaatgaagttattatgtatgctgcattggcag
>LOC_Os12g04120.1|intron position:6|intronpair237-2
gtaggcagtattgtaatattctcactctgaagtttttgtatggttgacagaatagtgaaatttgcttgttgagttagctatttcaaatctggtaagcatgctattagtaaagtgaaagctagcggtgcaaagaaaattcagaatgcacctgcacattcttatgccgagtcattcaagcagttgctcataatacacagaaaatgaagttattatgtatgctgcattggcag
>LOC_Os11g04370.1|intron position:1|intronpair238-1
gtaaaatctctttccctcaatccctcgtattcctcttcg-tcctctccgtatcctcgcgaaatctccaatctc-tctttgtttgcttccattccag
>LOC_Os12g04160.1|intron position:1|intronpair238-2
gta-attatctttccc---cgtcctcgcattcctcttcgcccctctcctctttctagcaaaatctccaatttcggcgctgttt-----atttccag
>LOC_Os11g04370.1|intron position:3|intronpair239-1
gtatgatacttaaccatccatcttgtcatctagacaga--atcttattctcccatttctactgcattttactgtttaaaggtaaatttatccacggaatgttggcaacag
>LOC_Os12g04160.1|intron position:3|intronpair239-2
gtatgatacttaaccatccatcttgtcatctagatagaatatttttttcttccatttctactgcagtttactggtaaaaggtaaatttatccacacaacgctggcaacag
>LOC_Os11g04390.1|intron position:1|intronpair240-1
gtaagtactgcttacattgttcgttttatgtttccatgtggcctgttttgttctgaattacatattctcccgttttatgcag
>LOC_Os12g04180.2|intron position:1|intronpair240-2
gtaagtactgcttacattgttcattttatgtttccatgtggcctgttttgttctgaattacatattctcccgttttatgcag
>LOC_Os11g04390.1|intron position:2|intronpair241-1
gtttgttttctgttgaacttgaaagttgattatcatgccatctgatatgcaatgtctatactgtcgctccatcagtgccattgagattttatcctaagattggtaattgatcaagcaagttctggacatttttactacacttttttcagtttccaaatgtgaactggtagagaacaaaatagtgatttcacttggatattatcatgcaataagctttcct---------ttttttttcagtcttattgcacttatatctgcagttaacttctgttgattttgacatagcacagtaatctcacacatcagctgttctccctgtttccctggatatgtaggaagaaagagggagggg--cacacatatctactatacatgatctctagtaatatcatggttttgtaacttctaatatttggttaaaactactggattatgccattaacaggaagcacttgttcatgattgggagtggtggtagcttatgttctcttaccaatagttttggaaaacatagctttgctgccctg--gacacacatgtgcagaatatttcctggttccctgttatagctgacaactgatctatcttgatcttttataccaactgaattttttcattatgcttctcgttacag
>LOC_Os12g04180.2|intron position:2|intronpair241-2
gtttgttttctgttgaacttga--------------------------gaaatgtctatactgtcactccatcagtgccattgat-ttttaacctaagattggtaattgatcaagcaagttctggacatttttactacaccttttgcagtttccaaatgtgaactggtagagaacaaaatagtgatttcactcgaatattatcatgcaataagctttccttttttttaattttttttcagtcttattgcacttatatctgcagttgacttctgttgattttgacatagcacagtaatttcacacatcagctgtgctccctgtttccctggatatgtaggaagaaagagggaggggcacacacatatctactatacatgatctctagtaatatcatggttttgtaacgtgtaatatttggttaaaactact-gattatgccattaacaggaaacacttgttcatgattgggagtagtggtagcttatgttctcttaccaataattttggaaaacatagctttgctgccttgatcacacacatgtgcagaatatctcctggttccctgttatagctgacaacttatctatcttgatcttttatacctactgaattttttcattatgcttctcgttacag
>LOC_Os11g04390.1|intron position:3|intronpair242-1
gtatgtatccgggtagttcaacaactttgttatgcactctcgatcttctttctcctaaaaatttctttgtacttgtag
>LOC_Os12g04180.2|intron position:3|intronpair242-2
gtatggatctgggtagttcaacaactttgttatgcaccctcgatcttgtttctcctaaaaatttctttgtacttgtag
>LOC_Os11g04390.1|intron position:4|intronpair243-1
gttcgttcaagcataacatgaacaattttactt--ttcgtgtataattcttataccatgatgttttatatgaacttgattattttacgtgtgttttcag
>LOC_Os12g04180.2|intron position:4|intronpair243-2
gttcgttcaagcataacatgaacaattttactttgtttgtgtataattcttataccatgatgttttatttgaacttgattattttgcgtgtgttttcag
>LOC_Os11g04390.1|intron position:5|intronpair244-1
gtgagctttcctcttgccctgtaatgacccactatgc---------------------------------ttagtctggtttgtctggtgcattcaaggtctcacatatttctcttaacag
>LOC_Os12g04180.2|intron position:5|intronpair244-2
gtgagctttcctcttgcgctgtaatgtcccactatgcttgcgtattcccccaaaaaatgtcccactatgcttagtctggtttgtctggtgcattcaaggtctcacatatttctcttaacag
>LOC_Os11g04390.1|intron position:6|intronpair245-1
gtacatgagtacatcatcatcatagacccctatgtccgatcaatgaggaaatacatgtagaaaaggatgattgatgcccttctaaccattgtatgctctgctttttgcag
>LOC_Os12g04180.2|intron position:6|intronpair245-2
gtacacgagtacatcatcatcatagacccctttgcccaatcaatgagtaaatacatgtagtaaaggatgattgatgcccttctaaccattgtatgctctgcattttgcag
>LOC_Os11g04500.1|intron position:1|intronpair246-1
gtagagtgttagctgttgactgctcccttcatgtgttctatcgctggcaatctgtttgatgaaatgtctctgacgttagtgagtggtgtttcttggtctcag
>LOC_Os12g04270.1|intron position:1|intronpair246-2
gtagagtgttagctgttgactgctcccttcatgtgttctatcgctggcaatctgtttgatgaaatgtctctgacgttagtgagtggtgtttcttggtcgcag
>LOC_Os11g04500.1|intron position:2|intronpair247-1
gtgagggagcactatgtgccttcgaattttctgtccccttcttgctgatcacaaaagatttcgtgatgcctgtgtcaagttgtgattttaacatgtcaaattgtactactgcgtagaaacaattgtgaattgtagtcagcagtgtagttatctgtcataggaaagagcaatatcgtatattcctttttattacattgtgagggcatatagctaatacatgcataaaattttattgtgatcag
>LOC_Os12g04270.1|intron position:2|intronpair247-2
gtgagggagcactatgtgccttcgaattttctgtccccttcttgctgatcacaaaagagttcgtgatgcctgtatcaagttgtgattttaacatgtcaaattgtactactgcgtagaaacaataatgaattgtagtcaacagtgtagttatctgtcataggaaagag-aatatcatatattcctttttattacattgtgatggcatatagctaatgcgtgcataaaattttattatgatcag
>LOC_Os11g04500.1|intron position:3|intronpair248-1
gttagc-ttttcggcccctgcagtcaattgcctatagacagaatctgtttacttactttctttcattatattttatgtttc-tgtccat-ctcttttctgacatgtttctctatt----ag
>LOC_Os12g04270.1|intron position:3|intronpair248-2
gtaagcatttttttcccctgcggtcaattgcctatggacagaatctgtttacttactttctcagattatattttatgtttcatgtccatatttttttctgacatgtttctctattctccag
>LOC_Os11g04500.1|intron position:4|intronpair249-1
gtaagtatagcgactaccttttgagatgctgtttttttgttgcccgggatcagttataattgatggcactgatctgatgacacattctttaaaatctttcag
>LOC_Os12g04270.1|intron position:4|intronpair249-2
gcaagtatagcgattgccttttgagatgctttttttttgttgcccaggatcagttacaattgatggcactgatctgatgacatattctttaaaatctttcag
>LOC_Os11g04500.1|intron position:5|intronpair250-1
gtatattctgttatttataaaataacttatagaaattaaatagaacatgtatacccaaaacctcatagtatgtcataacatccattcaccatgtagaaaaaacaaacttcatccatgttattcttgatgtaaattgatatgtttccattctatatattag
>LOC_Os12g04270.1|intron position:5|intronpair250-2
gtatattctattatttataaaataacttatagaaattaaatagagcatgtatacccaaaacctc---gtatgccataacatccattcaccatgtagaagaaaaaaacttcatccatgttattcttgatgtaaattgatatgtttccattctatctattag
>LOC_Os11g04500.1|intron position:6|intronpair251-1
gtaaattcatgatccaatgtgaaaactcataaagcggagcatgccaattaatttttcaagctaacttgttgccacaattcaaatcaagtatcggttgatttgatggttttccttttataaatagttgtaaatcctttgctgcgatggtaatttatttcaatgaaatgtgtatcactcctgttatagtagatattagctcactgccttaaactgttctctatgctggttatcttgtatttacag
>LOC_Os12g04270.1|intron position:6|intronpair251-2
gtaaattcatgatccaatgtgaaaactcataaagcggagcatgccaattaatttttcaagctaacttgttgccacaattcaaatcaagtatcagttgatttgatggttttccttttataaataattgtaaatcctttgccgcgatggtaatttatttcaatgaaatgtgtatcactcctgttatagtagatattagctcactgccttaaactgttctctatgctggttatcttgtatttacag
>LOC_Os11g04500.1|intron position:7|intronpair252-1
gtaatgctttgacataattttctattttgtatcaaagtaccatatgcctcattatgtttatttcagttacggtaaatgatatcttgctgtttccctatag
>LOC_Os12g04270.1|intron position:7|intronpair252-2
gtaatgctttgacataattttctattttgtatcaaagtaccatatgcctcattatgtttatttcagttacggtaaatgatatcttgctgtttccctatag
>LOC_Os11g04500.1|intron position:8|intronpair253-1
gtatgcataacaggaacattcataagttacattaatattttattactttttcttaaatttcaaaacagtaaaactgtcataaattttaccatagtgtctttaattactaaagttagtgaatcacataccttatgatatgcagtaatgttgatttctttgtttctaatatatgttacacttgacttagcaatctgtcataattgttggcaagaagtttatgttcgcctaatttattaattttctgacatgctgattacgatacattttctgtcag
>LOC_Os12g04270.1|intron position:8|intronpair253-2
gtatgcataacaggaacattcataagttacattaatattttattactttttcttaaatttcaaaacagtaaaactgtcataaattttaccatagtgtctttaattactaaagttagtaaatcacataccgtacgatatgcagtaattttgatttctttgtttctaatatatgttacacttgacttagcaatctgtcataattgttggcaagaagtttatgttcgcctaatttattaattttctgacatgctgattacaatacattttctgtcag
>LOC_Os11g04500.1|intron position:9|intronpair254-1
gtataaatgtcttctgatatacacatct-gttaagtatagataagatagtgccatcaaatatggaactttaaatctcacttagacttgactaacagtttaacagcgcatatcctagaacaacaacacctgttcattttaagtttagtgcctgataaattatttgctttctgtag
>LOC_Os12g04270.1|intron position:9|intronpair254-2
gtataaatgccttctgatatacacatctggttaagtatagataagatagttccatcaaatatggaactttaaatctcacttagacttgactaacagtttaacagcacaaatcctagaacaacaacacctgttcattttaagtttagtgcctgataaattatttgctttctgtag
>LOC_Os11g04500.1|intron position:10|intronpair255-1
gtatgtgccttagttctttctggatcttgagaggttcctggtttgtaatttgattgcaaaagacctgcacgttgcaattaattatctgtacgaatagtaataattttttgactaccttttacaaaggaaacactgaaaatccatatttgttaattgatagcattcgctacaatttcactgtcttggttcaaagagcttgaaatcacatttgtttggcatgcttttttgggagaatatagcacatcaaatttaccttatcatccatttaatattcttttgttaagatattgttctaaacttcttgccacaattctgtcatgtgctttgcacagttccaattcctcagaagcattcgtgttctttcttttttttaaaaaaaaaaagagaaagatctctaaaaaaatataagccattccttctttaaaaaatctgccttttatactttattttttttggattaacgccttgcgctaacatttgccatttgcttggtag
>LOC_Os12g04270.1|intron position:10|intronpair255-2
gtatgtgccttagctctttctggatcttgagaggttcctggtttgtaatttgattgcaaaagacctgcacgttgcaattaattatctgtatgaatagtaataatttttttactaccttttacaaaggaaacactgaaaatccatatttgttaattgatagcattcgctacaatttcactgtcttggttcaaagagcttgaaatcacatttgttgggcatgcttctttcagagaatatagcacatcaaatttaccttatcatccatttaatattcttttg-taagatattgttctaaacttcttgccacaattctgtcatgtgctttgcacagttccaattcctcagaaacattcgtgttctttctttttt------aaaaaaag-gaaggatctctaaaaaaatataagccattccttctttaaaaaatctgccttttatactttattttttttggattaacgccttgcgctaacatttgccatttgcttggtag
>LOC_Os11g04520.3|intron position:1|intronpair256-1
gttatatcagtttgtcctgtcacatttagttgatttggtgcatatttgtcatgtctttcttatgcccttttcaattgggagcactctgtcatcacaacactcatgtttctcatgttttaatcactacggttacacag
>LOC_Os12g04290.1|intron position:3|intronpair256-2
gttatatcagtttgtcctgtcacatttagttgatttggtgcatatttgtcatgtctttcttatgcccttttcaattgggagcactctgtcatcacaaca---------ctcatgttttaatcactacggttacgcag
>LOC_Os11g04520.3|intron position:2|intronpair257-1
gtgagccttgacgaaata-tttttctcaaatatg--------ttaaaggggtcatcaatcattctgcaatttacgaacacaataaactgggatccaaatctattattgagactgcaaaatctgggactcataatctgcttgaccttttccaaagtcggttaatttccactctaattttcttgtttg-ccgaacctag
>LOC_Os12g04290.1|intron position:4|intronpair257-2
gtgagccttggcaaaatattttttctcgaatatgttaaagccttaaaggggtcatcaatcattctgcaatttacaaacacaataagctgggatccaaatctcttattgagactgcaaaatctgggactcataatctgcttgaccttttccaaagtcggttaatttccactctaattttcttgtttgaccaaacctag
>LOC_Os11g04520.3|intron position:3|intronpair258-1
gttagcagttagcaccaggcatttagaacccatttacgtagcaaatctgatcttgtttaccaaatggaaacatcgtgatatattcttaaattaccacatagcatatttgaaaataccccaaactaaaattagctacaatgtactagaagtggaagaagaatatttactttttccagaaaagagaaggaaaggaaaggctttgttctgttcaataaaagatggaatttgacaaatttgatgattcaagataagttttaaaaaatcccatagggaactgatcacatttcctgaattgacccatttttgttcaaatgaaacacacagcgtatttattctgtactggcagattgtcaccaccaatc-tttttcctgtaacaatatgatgctcattgcctttcctgtgctttttatatacgatctcttacttttgtgggcaatcaaccttttgggatctgtcgatgtgtgcttccaaagtttgggttccatgccatgcctgtcataac-tcactttgatgtacaaatgataaatggttatgccgtggttttgattctttttttttttgttctatgttgcag
>LOC_Os12g04290.1|intron position:5|intronpair258-2
gttagcagttagcaccagacatttagaacccatttacgtagcaaatctgatcttgtttaccaaatggaaacatcatgatatattcttaaattaccacatagcatatttgaaaatactccaaactaaaattagctacaatgtactagaagtggaagaaaaatatttac-ttttccagaaaagaaaaggaaaggaaaggctttgttctgttcaatagaagatggaatttgacaaatttgatgattcaagataggtttt-aaaaatctcatagggaactgatcgcatttcctgaattagcccatttttgtggccatgaaacacacaacagatttgttctgtagtgccagattgtcaccaccaatcttttttcctgtaacaatatgatgcttaatgtctttcctatgctttttatatacaatctcttacttttgtgggcaatcaaccttttgggatctgtcgatgtgtgcttccaaagtttgggct-----ccatgcctgtcataactttactttgatgtacaaatgacaaacggttatgctgtggttttgattc--ttttttttggttctatgttgcag
>LOC_Os11g04520.3|intron position:4|intronpair259-1
gtttgtgttttatgggcaagaatgattctcttatactgcttgggatgtttatttgcattcttttaagctactgtgctcgctttggttatcctgatcatcagacgcactcatttctacttcattttatag
>LOC_Os12g04290.1|intron position:6|intronpair259-2
gtttgtgttttgtgggcaagaatgattctcttatactgcttggaatgtttatttgcattcttttaagctactgtgctcgcttt-gttatcctgatcatcagacgtactcatttctacttcattttatag
>LOC_Os11g04520.3|intron position:5|intronpair260-1
gtaaaacaaatgaataaagtttgccaatttctcgtcaatagtatctttggttgatcctttccagtatcatattggccttttaacttttcttctataaccgttctgtacatttctggttgtgtttttactgatacaattattgaacttcgcttt------gccttgagcttatgttgtagtagagcttaccttcaccaagtagaccatgaccaagtaggtagctggatagttgtatacagtaattctgtttgaaaaaaattatacaccggattctgagttaggagatacaattaaattaattgtcataatatgataataacttgccattgcaagtatttcatcacacttctctctctc--tctctctctctctcagtgtctgcagagtgctgagtgttttgttgttactacatgcaagtaatattagatgtttgattttgttttcatgatccttttatagcactcgatggtagatgttctaccgtaagaaaaaaacaattagatttttttttatctttgcttcctttgtgttgcatgtctgtttcaataaattctgcacttacatggaggtttcctttagtaatgaaataatttcctgctcatgatgttttag
>LOC_Os12g04290.1|intron position:7|intronpair260-2
gtaaaacaaatgaataaactttgccaatgtcttgtcaatagtatctttggttgatcctttccagtatcatattgaccttttaacctttcttctgtaaccgttctgtaa------------------ccttatacaattattgaacttcgctttggataagccttgagcttatgttgtagtagggcttaccttcaccaagtaga---------------tagctggatagttgtatacagtaattccgtttgaaaaaaaatatacaccggattctgagtttggacatacaattaaattaattgtcataatatgataataacttgccattgcaagtatttcatcacacttctctctctctgtgtgtgtgtgtgtgtgtgtgtgcagagtgctgagtgttttgttgttactacatgcaagtaatattagatatttgattttgttttcatgatccttttgtagcactcgatggtagatattctaccgtaagaaaaaa--aagaaga-ttttttttatctttgctcccattgtgttgcatatctgtttcaataaactctgcacttacatggaggtttcctttagtaatgaaataattgcctgcttatgatgttttag
>LOC_Os11g04600.1|intron position:1|intronpair261-1
gtactgcgcggaaaattcaggaacacgacgtagtatatacgcgtcatgcatcctgcagctgcaaataatttgaaattcctcttccatgtgcttgcaattcgatcttgggatctgctgctaacactgggtattgattaagagtacatgatggtagttaggctggcatgattggagcatctttttggtgacatt---aaggagtcagcagaagcaatgttcaagtctgagctgatcctgctgcatgcttgcctagatccctaggttgcatgccccctttgcc-tttttttccgattactgagcgagctgagctgcacgattcatgcactactgctctcaactgtggcatctgatccatgcgcagtagctgcagcagaatctagtgcatgccctcacttcattcatcgcaattttttaacattttttcttgtgttcttttttttttcgggagtgagatagatggggtatagtgtactaataggactgagtcgtctctagtctcgattgcttttctgctgcttcgcccttgctgcttctgtcatcacttgtcatggagcttctaactcatctttactaggaagggtcttttcaagctcttgttgtgtctgtcccttccttacatcacatccatccccatgcttgctttcctgatttcttaattcgcatcatttcggcatttccattgctagggtttcttggagatccaacccggggtggccacttcgatcctaactagcatcatttccaaaaataattcttagtgtacagcatgcatgctgtgttctaagc--aaagtacagttaagc-tcatcatacatttttgcatatctctctgaacagaactgaagaaagtactactactacatgctaagaacaacatttcatgctgctaattagctgtcgtgcatttgagggtgattaattaagcatcttaattgaactaatggcgagttgcacaatgcaatgtgttaatgcag
>LOC_Os12g04410.1|intron position:1|intronpair261-2
gtact--gcgaaaaattcaggaacacgacgtagtatatacgcgtcatgcatcctgcagctgcaaataatttgaaattcctcttccatatgcttgcaattcgatcttgggatctgctgctaacactggatattgattaagagtacatgatggtagttaggctggcatgattggagcatctttttggtgacattaagaaggagtcagcagaagcaatgttcaagtctgagctgatcctgctgcatgcttgcctagatccctaggttgcatgccccctttgccttttttttccgattactgagcgagctgagctgcacgattcatgcactactgctctcaactgtggcatctgatccatgcgcagtagctgcagcagaatctagtgcatgccctcacttcattcatcgcaattttttaacattttttcttgtgttcttttttttttcgggagtgagatagatggggtatagtgtactgataggactgagtcgtctctagtctcgattgcttttctgctgcttcgcccttgctgcttctgtcatcacttgtcatggagcttctgactcatctttactaggaagggtcttttcaagcccttgttgtgtctgtcccttccttacatcacatccatccccatgcttgctttcctgatttcttaattcgcatcatttcggcatttccattgctagggtttcttggagatccaacccggggtggccacttcgatcctaactagcatcatttccaaaaataattcttaatgtacagcatgcatgctgtgttctaagcaaaaagtacagttaagcatcatcatacatgtttgcatatctctctgaacagaactgaagaaag------tactacatgctaagaacaacatttcatgctgctaattagctgccgtgcatttg-gggtgattaattaagcatcttaattgaactaacggcgagttgcacaatgcaatgtgttgatgcag
>LOC_Os11g04670.1|intron position:2|intronpair262-1
gtactaccttttccatgtctctttgatccattatcattggtttaatcatgtcactaatgtgacttaacctttag
>LOC_Os12g04440.1|intron position:2|intronpair262-2
gtactaccttttccttatctctttgatccattatcattggtttaatcatgtcactaatgtgacttaacctttag
>LOC_Os11g04670.1|intron position:11|intronpair263-1
gttatagtcctttatactaccttttttttttcactgggcaccttccttctatgttgtttccaacatctataattgttattatcaatttaatttttcacatgaactaataatttctttgcctattgatctcag
>LOC_Os12g04440.1|intron position:11|intronpair263-2
gta--agtcctttatacta-cttttttttttcactgggcaccttccttctgtgttgtttccaacatctattattgttattatcaattaaatttttctcatcaactaataatttctttgcctattgacctcag
>LOC_Os11g04670.1|intron position:3|intronpair264-1
gtgagctcgtatactatgtttatgttgtttgttggtattttgcacatgttcatctaaatggtttgtagaagaatgaatgcaagtaatattgatttcctatatgtgcaac-ttttttttaaaaaaaaaatctttttcag
>LOC_Os12g04440.1|intron position:3|intronpair264-2
gtgaactcatatactatgtttatgttgtttgttggtattttgcacatgttcatct-aatggtttgcagaagaatgaatgcaagtaatattgatttcctatatatgcaactttttttttaaaaaaaatatatttttcag
>LOC_Os11g04670.1|intron position:4|intronpair265-1
gtacaattatgtttgttttcttgctc------ttttttttttatcttttgtctttttcaggtgactgaaaatttcatgcacttctgcaaatgctctgcctattctag
>LOC_Os12g04440.1|intron position:4|intronpair265-2
gtacaattatgtttgttttctttcttcttttgttttttttttatcttttgtctttttcaggtgactggaaatttcatgcacttttgcaaatactctgcttattctag
>LOC_Os11g04670.1|intron position:5|intronpair266-1
gtaactaaatttgcattcttgtcctaatattgccatcaaatttcttgactgggttctccgtagtgctg--aaggtggtaccacaatgtcacatcta------------------------------ggttcttgtttctgtttttcatttatctatattttataactctaaaagtgtttcttgccatcaatttacattttaggactaaggaattgattagcattactgtttatttcctatctaaaatttggaagtttcagaaatgtttctagttctcagtttgcatatttgcactaggaaaaagttttgctcacatttttatagtatcacatactgagggaagtcaaattatttttatggatacctttttttaatctcagctccgaggaattcattttctgatatatgatagatcaatcatggttttatatgaaccttgccttgcatattctcatattaactgtgttggttctagagtgaagtgatcttgatattcacttttgttattctgttttcag
>LOC_Os12g04440.1|intron position:5|intronpair266-2
gtaactaaatttgcattcttgccgtaatattgccatcaaatttcttgactgggttctctttagtgttgttttggtggtacctcaatttcacatctatctatatttcttgacttttagtgttgcctgggttcttgtttctgtttgccatttatctatattttataactctaaaagtgtttcttgccatcaatttacattttaggactaaggaattgattatcattactttttatttcctatctaaattttggaagtttcagaaatctttctagttgtcagtttgcatatgtgcactaggaaaaagttttgctcacatttttatagtatcacatactgagggaagtcaaattatttttatggatgccttttttt-ttctcagctccgatgaaatcattttctcatatatgatagatcaatcacggttttatatgaaccttgccttgcatattctcatattaattgtgttggttcta-agtgaagtgatcttgatattcacttttgttattctgttttcag
>LOC_Os11g04670.1|intron position:6|intronpair267-1
gtatcatccatacatatgttcccccataatttgatttcttgcaagttgcaacattctccctgag-tgtttctcgaggagatattttttctactttatgcactttctgctaatttggtgcaaaatacactttccaactatcaaacactt--tatgtcgaatggccatatcatatggatactccatgtaaggtctaaattcctagagatatgtatgcagatcatgtcacagtacaatttttacttgagaaattgtgtgatgccatcctttgcttaaagttagtgaatttgct----tttctttttaaattttttaggttaaaccttgctcacttgacattgaggaaacctctacctggcctggtcatttttt------ttatctatttatcatatgtttttctgtacttctctagaata-----------gagatattctttttcatctttactcttgtatattaggtgaggttgatgcagcaatcctgctcaaatacttacgataggcttgcaattattacttaaatctgatttgagattatcaaactcaagttcataattatgctttcttgtct---tttttttttcag
>LOC_Os12g04440.1|intron position:6|intronpair267-2
gtaccatccatacatatgttcccccataatttgatttcttgcaagttgcaacattctccctgagatgttactcgaggagatagtttatctactttatgcactttcagctaatttggtgcaaagtacactttccaactatcaaacacttaaaatgttgaatgaccatatcatatggatactccatgtaaggtctaaattcc--gagatatgtatgcagatcatgtcacagtacaatttttacttgagaaattgtgtgatgtcatcctttgcttaaagttagtgaatttgctgttgttttttttttaattttttaggttaaacattgctcacttgacattgaggaaagctctacctggcctggtcattttatttagaattatctagttatcatatgttgttctgtacttctctagaataaatgaggttgccatattttttttttcatctttactcttgtatattaggtgaggttgatgcagcaatcctgctcaaatacttacgataggcttgcaattatgacttaaatctgatttgagattatcaactccaagttcataattatgctttcatgtcttcctttttttttcag
>LOC_Os11g04670.1|intron position:7|intronpair268-1
gtattgtatttgtctttatttttctagttaggactaaatgccttcttttcagttatcgttgctgaacactaccttgtcatccaacacgtag
>LOC_Os12g04440.1|intron position:7|intronpair268-2
gtattggaattgtctttatttttctagttagaattaaatgccttcttttcagttatcgttgctgaacaatactttgtcatccaatatgtag
>LOC_Os11g04670.1|intron position:8|intronpair269-1
gtgacag-tttcctgagtgctctgttgctcgattgacatattcaaccattttttt---tctgtaaaacagtaagcattttgataacttctagcttatgtgttttaaatcattgtag
>LOC_Os12g04440.1|intron position:8|intronpair269-2
gtgccagttttcctgagtgctctgttgctcgagtgacatgttcaaccttttttttttgtctgtagagcagaaagcattttgataacttctagcttatgtgctttaaatcattgtag
>LOC_Os11g04670.1|intron position:9|intronpair270-1
gtataattttgccacattttacta---tttggctaatggagaagttgatatgttaaaattgatatgaagcctttttgcag
>LOC_Os12g04440.1|intron position:9|intronpair270-2
gtataattttgccacaatttactactttttggctaatggagaagttgatattttaaaattgatatgaagcctttttgcag
>LOC_Os11g04670.1|intron position:10|intronpair271-1
gtgacagttgcaatattcttgatggttcttgcactaatataccagtttaatgggatggaatatggatgtgttttttcaatatatgagaatgaaacatcctgcatctggtaacataactttcagcatgttgcctccatgataaatatacaagaatcacaagaataggagattccatacttaataaggattagcgtgtgatgtgttacgacttatgagcatgctttcaacaaaatgaatgcactattttgatgttaacagagaaattacctacatctactttcttgatttgtaaactatctgcattcattttagtaaaactggagaaattttgaaacatctaagaataatttgcaattcacag
>LOC_Os12g04440.1|intron position:10|intronpair271-2
gtgacagttgcaatattttttattgttcttgcactagtataccagttt-atgggatggaatatggatgtgtttattcaatatgtaagaatgaaacatcctgcatctggtaacataacttgcagtatgttgcctctatgataaatatacaagaatcacaagaataggagattcagtacttaacaaggattagcatgcgatgtgttatgacttatgagcatgctttcaacaaaatgagtgcactattttgatgttaacagagaaattacctacatctactggcatgatttgtaaactatctgcattcatttcagtaaaactggagaaattatgaaacatctaagaatcatttgcaattcacag
>LOC_Os11g04710.1|intron position:1|intronpair272-1
gtgctcgttcttttgcctccattcattttttttaatctttccctatgcatcttacattgccttacaacgaattggcgtcagctattgatgtactcttatatctctcataaaaatgtggcattgcatgatttgattcctgcag
>LOC_Os12g04480.1|intron position:1|intronpair272-2
gtgctcgtccttttgcctccattcatttttttt--tctttccctatgcatc-----ttgcctaacaacaaattggcgtaagctattgatgtactcctatatctctcataaaaatgtggcattgcacgatttgattcctgcag
>LOC_Os11g04710.1|intron position:2|intronpair273-1
gtataaaactatttaaattagttgtttggtagtaattgtcaattcttgtatacacgtgcggtagtaggtaccaggtgctgtcaattgtcaaataacgcctgaaatagggaggaatttcatttattatagttgagtgttaattgttaaaaatatggttgttagactatctttcacaccaattctgtccaaaagagaagtttctactttctatttccggtctgttgtttttagtcaagttc-actacagctttgttcctggtttgttattgacttgaatacttgatcctgagtattaatttattattgactcgaaccatttatgttcttgagtcctgacttcttttagtttaactgtgtaagaatgaatcttcagttcagtcagtactctggtttcctcattttatttttttctcattttatttacttgcattgatgagtgctaggttcctcagtctaacaacaaagcgagagaatcgtagcaataatatcacaataggtccaaatcttagaaatctgaacttcatgacttttcctggtacaagttttgtttccaatatgttaagctttgagagtcctcaagattggtccaagtggtattttttacttcactacatgtgtaactgattccagatatcctgctgattttacag
>LOC_Os12g04480.1|intron position:2|intronpair273-2
gtataaaactattcaaattagttgtttg---gtaattgtcaattcttgtatacacgtgcggtagtaggtaccaggtgctgtcaattgtcaaataacggctgaaataggaaggaatttcatttattatagttgggtgttaattgttaaaaatatggttgttagactatctttcacaccaattctgtccaaaagagaagtttctactttctatttccggtctgttgtttttagtcaagttcaactacagctttgttcctggtttgttattgacttgaatacttgatcctgagtattaatttattattgactcgaatcatttatgttcttgagtcctgacttcttttagtttaactgtgtaagaatgaatcttcacttcagtcagtactctggtttcc---ttttttttttttctcattttatttacttgcattgatgagtgctaggttcctcagtctaacaacaaagtgagagaatcgtagcaataatatcacaataggtccaaatcttagaaatctgaactttatgacttttcctggtacaagttttgtttccaatatgttaagctttgagagtcctcaagattggtccaagtggtattttttacttcactacatgtgtaactgattccagatatcttgctgattttacag
>LOC_Os11g04710.1|intron position:3|intronpair274-1
gtaagttggaaagcccttgttttcttaaaaattagctactcctaaaaatatcatgccaacagcacgaatccatctagtgtaaatggcatctcttaactgaacctttgaaacggtacagttggtttactcacatcatgattaaatgaagggttaacatttctgcag
>LOC_Os12g04480.1|intron position:3|intronpair274-2
gtaagttggaaagcccttgttttcttaaaaattagctactcctaaaaatatcatgccaacagcacgaatccatctagtgtaaatggcatctcttaactgaacctttgagacagtacagttggtttactcacatcatgattaaatgaagggttaacatttcttcag
>LOC_Os11g04710.1|intron position:4|intronpair275-1
gtatttcaatataaactatactaagtccacgtacattttattcattatctaaaagaaatccccatacatttttcatcagaaatgctcattatgtatggcatttttctttgtttcttag
>LOC_Os12g04480.1|intron position:4|intronpair275-2
gtatttcaatataaactatactaagcccacgtacattttattcattatctaaaagaagtccccatacatttttcatcagaaatgctcattatgtatggcatttttctttgtttcttag
>LOC_Os11g04710.1|intron position:5|intronpair276-1
gtactcctaggggctctgtgttattgctattgggtctacttattcaattatgtcctgtgctacaaaagtaaaattcacgctgaagctatctgcaacaaatttgttcctgtgcag
>LOC_Os12g04480.1|intron position:5|intronpair276-2
gtactcctaggggctctgtgttattgctattgggtctacttattcaattatgtcctgtgctacaaaagtaaaatgcacgctgaagatatctgcaacaaatttgttcctgtgcag
>LOC_Os11g04710.1|intron position:6|intronpair277-1
gtaagccaccttaatctctcaaattcaatcgctatcttgctagccagaaaggtgtagataatctgcaaatggattttccac-attgtgatccaaattgggcaccagtctgattccataacaacttgaccaatgaatttgcag
>LOC_Os12g04480.1|intron position:6|intronpair277-2
gtgagccaccttaatctctctaattcaatcgctatcttgctagccagaaaggtgtagataatctgcaaatgaattttccacaattgtgatccaaattggacaccagtctgattccataacaacttgaccaatcaatttgcag
>LOC_Os11g04740.1|intron position:1|intronpair278-1
gtcagttctgtagcttctgctggaatgaaaagaatatgtagctatctagagtgatttattggagacttgatagtaagaaattaatgattttaccagtcagtataaaagtataattggcaaatttgttgg---atatgttcaatgaaatgtagtagaatttgtttcaattgacatcaatagaactttcccagataaattggtgagat-----agagaggctttctgattagacgatagtcatccaacaaaaagtaacaaatcggaaaaatgtcacggttatctctactctacaatcttgttgtaa-ttttttatgcatttgatagtaatttgtggaagctagaaatgcattcactgtttgttcttaacatggcattgcattccgatatactgaaaacttccgcagttattgttcttccttgtatttggacaaggaatataactttttttttgtcactctgttatcacatatctgttgattctcatgtatggaatgaca-tggctaccttataagcattcactgagtttactgttgaaatgatggaaataagatctactgtatgttgttcccttcgatgaaagttggcttaagcttgttagg--------gaagatgtgtttgtggattaggtaggga-ggataaagaagtactacctccgtttcatattataagtcgttttgaattttttttcttagtcg-attttttttaagtttga-caagttaatagaaaaatgtagcaatattttcaacacaaaacaaacatattgtc-aaaatatatccaatgttacatttaatgaaacttgtttggtatagtagatgttgctaaatttttctataagtttggtcaaacctaaacaagtttgactagg--aaaaaattcaaagcaacttatactatgaaacggagggagtattactcaaaccagaataaatagatgggacttaacatgcagttcaggccatatgcatttctgtacagcttacctcggaatcagatgatcatttcatgactgattgcag
>LOC_Os12g04520.1|intron position:1|intronpair278-2
gtcagttctgtagcttctgctggaatgaaaagaatttgtagctatctagggtgatttattggagatttgatagtaagaaattaatgattttaccagt-agtacaaaaatataattggtaaatttgttggataatatgttcaatgaaatgtagtagaatttgtttcaattgacattaatagagctttcccaaataaattggtgagatagtcaagagaggctttctgattagaagatagtcatccaacaaaaagtaacaaatcggaaaaatgtcacggttatctctactctacaatcttgttgtaatttttttctgcatttgatagcaatttgtggaagctagaaatgccttcactgtttgttcttaacatggcattgcattcctatatactgaaaacttttgcagttattgttcttccttgtatttggacaaggagtataactttttttttgtcactctgttatctcacatctgttaattctcctgtatggtatgacagtgattaccttataagcattcactgagtttactgttgaaatgatggaaataagatctactgtatgttgtttccttctatgaaagttggcttaagcttgttagggaagatccgaagatgtgtttgtggattaggtagggagggataaagaagtactacctccgtttcatattataagtcgttttga---ctttttcgtagtcgaaactttttaaagtttgaccaagttaatagaaaaatatagcaatattttcaacacaaaataaacatattatcaaaaatacatccaatgttacatttaatgaaacttgtttggtgtagtagatgttgctaaatttttctataaatttggtcaaacctaaagaagtttgactaggaaaaaaaattcaaagcgacttatactatgaaacggagggagtattactcaaactagaataaatagatgggacttaacatgcagttcaggccatatgcatttctgtacagcttacctcg------gatgatcatttcatgactgattgcag
>LOC_Os11g04740.1|intron position:2|intronpair279-1
gtaatgttatctcattctgatcattaaatggatgtctggaattggtttgcttatcaattttgtcatcatttactggagaaaactgactttctttcactcccctcctttctcag
>LOC_Os12g04520.1|intron position:2|intronpair279-2
gtaatgttatctcattctgatcattaaatggatgtctggaattggtttgcttatcaattttgtcatcatttactggagaaaactgactttctttcactcccctcctttctcag
>LOC_Os11g04740.1|intron position:3|intronpair280-1
gtactacctcaaaacaatatgcactgcattcaacctgtagctgtatgcactgtacatatctactcaatggtac-ttttttttcttttgcactaaacattctagctttactcagcaatagcatttcactagtttctagctaatgccatcttgtagatgcttttcag
>LOC_Os12g04520.1|intron position:3|intronpair280-2
gtactacctcaaaacaatatgcactgcattcaaactgtagctgtatgcactatgcagatctactcaatggttctttttttttcttttgcactaaacattctagctttactcagcaatagcattccattagtttctagctaatgccatcttgtagatgcttttcag
>LOC_Os11g04740.1|intron position:4|intronpair281-1
gtaatttgctctgcacattacctttttcattatatttaacaaggattccttgttgccaccatccacctctggttgtttatatattttactgctaacttgtttcctgttgtaatgaatattggataacttgg-taaacagttggactgggcaattgatatacaagatggcagatagttcctctgcctacaaatctacaatagctatcatttgcatttctgacagcaaatgtgtctacatatagatataggtagtctttcttataatatattattacatatttaaaca--------tatttaaacaatagaaaaagaacctttggcatttgctctcatgggctcgaaattaccacattgattgcacttggaatttggctagtttcttcatatgatatagtttagaggatgctccctcttgcttcaatggtactctgtttacatgtacgaaaaatattttcttcaacttcaatgtagatgatctgttcacatgttctgcaacatttgctatgccccctctagaatttctaaggtataaaccacaatcgagcaatatttattgaatacatggtaggcaactaactgtatatagatatttaactggttccgggagaactgtgcaatttc------tcttttttcgagattttcttatcggtactgtc-------aactgatgtagtagtgcttcttctttgagaaatgtc---caacattatgcagtttcactttgtagtctgtaacatcagttttagtgacctgatttattgtgatcaatgtgcag
>LOC_Os12g04520.1|intron position:4|intronpair281-2
gtaatttgctctgcacattacctttttcattatatttaacaaggattccttgttgccaccatccacctctggttgtttatatattttactgctaatttgtttcctgttgtaatgaatattggataacttggttaaacagtcggactgggcaattgatatacaagatgacagatagttactctgcctacaaatctacaatagctatcatttgcatttctgacagcaaatctgtctacatatagatataggtagtctttcttataatatattattacatatttaaacaggaatctctgtttaaacaatag-aaaagaaccttggacatttgctctcatgggcttgaaattaccacattgattgcacttggaatttggctagtttctgcatatgatgtagtttagaggatgctccctcttgcttcagtggtactatgtttacatgtacaaaaaatattttcttcaacttcaatgtagatgatctgttcacatgttctgcagcatttgttatgtcccctccagaatttctaaggtgtaaaccacaatcgagcaatatttaatgaatacatggtaggcaactgactgtatatagatatttaactggttccgggagaaccgtgcaatttctatgattcttttttcgagatttcattatcgatactctccatgtgacactgatgtagtag---tacttctttgagaaatgtcacaaaacattatgcagtttcactttgtagtgtgtaacattagtgttaatgacccgatttattgtgatcaatatgcag
>LOC_Os11g04740.1|intron position:5|intronpair282-1
gtgcgaactttcactgcttgatgcaagatctgggcagctatttttatttattgtttgttagtacagtccattgctgcaga-atggttgaaattaacatcagacatgttcaccgccaaaaaaaaacaacgtcagacatgttaatttcgagagaatgacctcccttgcattgtattcatagcatgatgcatgatagcactgtccagtccgctttgtttgcaatatc-cataccgtactgatcaacatttcttcatttctctttag
>LOC_Os12g04520.1|intron position:5|intronpair282-2
gtgcgaactttcactgcttgatgcaagatctgggcagctacttttattaattgtttgttagtacagtccattgctgcagagatggttgaaattaaca--------------------------------tcagacatgttaatttcgagagaatggcctcccttgcattgtatgcatagtatgatgcatgataccactgtccagtccgctttgtttgcaatatcacatactgtactgatcaacatttcttcgcttttc-ttag
>LOC_Os11g04750.1|intron position:1|intronpair283-1
gtgtatgccatctcaggcacccccagagtgaagccctccatggactgcgagccatggtttgaatctctcagcttcaaagatggtgtcccctccaaggagtgcggccgttgggtctcatggcatcacctgccgccaccacccttcttcccgtgtttcttgaatccctatgaatttcgcaatccacctgaaatttttcagtctcatcctatgctgtcattggctcatacattttgatttccccacag
>LOC_Os12g04530.1|intron position:1|intronpair283-2
gtgtatgccatctcaggcacccccagagtgaagccctccatggactgcgagccatggtttgaatctctcagcttcaaagatggtgtcccctccaaggagtgcggccgttgggtctcatggcatcacctgccgccaccacccttcttcccgtgtttcttgaatccctatgaatttcgcaatccacctgaaatttttcagtctcatcctatgctgtcattggctcatacattttgatttccccacag
>LOC_Os11g04840.1|intron position:3|intronpair284-1
gtaagctccattcttccttgtttagctaatttagaagagattcaacatttcctgttgcatttgtatcttttttcttatgatcag
>LOC_Os12g04700.1|intron position:3|intronpair284-2
gtaagctccattcttccttgtttagctaatttagaagagattcaacatttcctgttgcatttatgtttttttt-ttatgatcag
>LOC_Os11g04840.1|intron position:4|intronpair285-1
gttagcatatgctatgatcaattgatcaaactgtaataagaaaaaatgatgcctggcaattgctcatattttgttatcattgataactacag
>LOC_Os12g04700.1|intron position:4|intronpair285-2
gttagcaaatgctatgatcaattgatcaaactgtcataagaaaaattgatgcctgacaaatgctcagattttgttaccgttgataagtacag
>LOC_Os11g04840.1|intron position:7|intronpair286-1
gtagtgtgttttcaggacgcatttgtgtctaaaacatggttataataggctattttcagttaaatacagtcatacgtatttcaaaaaggtaaacaaattgctttcctgacgattttagaacatggtgaactttttcatctaatatattagatactattcttcaataaatttttaattga-----aaagaagtgccactgctttcatctgaagaagcttctatctttcaggacaccactaaagaagctttcacaa-agcagtttctctgttc----------------tactgcattagcggcctcctctatattatatgcactttgacagttagtacagagaaatattgattccaaagaagtaacacactacttataattttgcag
>LOC_Os12g04700.1|intron position:7|intronpair286-2
gtagtgtattttcaggatgcatttgcgtctaaaacatggttat-ataggctattttcagttaaatacaatcatatatgtttcaaaaatgcaaacacattgttttcttaaagattttagaacgtggtgaactttttcatct-atatatcagctgctattcttcaacaattcgttcattcaaaaagaaagaagtgccactgctttcatctgaagaagc-tccatctttcaggacaccacaaaagaagctttcacaacagcagtttctctgttctacctagccttctttatactgcattagcaa---cgtctgtattatatgcactttgaaagttaaaacagaaaaatatcaactccaaagaagtaacacactacttataattttgcag
>LOC_Os11g04950.1|intron position:2|intronpair287-1
gtaacagaccacaggtttcatttgtgtgacattttatatgcttggtttattgtatgctattctggaactcagcatctggaattgtttgtattacag
>LOC_Os12g04940.1|intron position:2|intronpair287-2
gtaacagaccacaggtctcatttggctgacattttctttgcttggtttattatatgctcttctggaactcaacgtctgcaatttttcgtattacag
>LOC_Os11g04950.1|intron position:3|intronpair288-1
gttggtactgcaacagtgttatacccttttcttttaagagaatgcttttcatccttttgtgaacaacttatattggg--------ttttaaacacttcatttgtatatagacaaatgctcattagatctgcacgagcggttgaaattatgatatagtttgcttctgatatctgtggaaatgagaaattgaatctttctttggaactgttttatgtccacaaaattgtggcagtttcagatcttttatttgaaatatgacgagcgaatacctgcttgctttttaggttcctttttattttaaaatatcaagaactagcatatacttagtattttgacctagtcagtcagttatatgcggtcaaagaatttggttctatagctcaaaactaaagatggatactttagttggacatattttctaagaatatgatata-tgttgtggatttggagacttagattgctggcac--------------ttttttgtctttcttctaaaccaccatgttgattgacatttaattttcactttgtatcttaaag
>LOC_Os12g04940.1|intron position:3|intronpair288-2
gttggtagtgcaacagtgttatactctttccttgtaagaaaatgcttttcatccttttgggaacaatttatgttgtgacttgtttttttaaacacttcatttatgtatagacaaatgctca-tagatctgcacaaacggttaaaattctaacatagtttggttatgacatctgtggaaatgagaatttgaatctttctttggaactgttttatgtccacaaacttgtcgcggtttca---------------------------aatagctgcttgatttttaggttcctttttaatttgaaatatatagagctatcatatacttggtattttgacctagtcagtcagtagtatgcagtcaaggaatgaggttcgatagctcaaaactaaaggtggatagttcagttggacatgttttttaagactatgatatattgttgtagatttggagacttagatggctggcactttttctttaacttttttttgtctttcttctgaactatcatgttgattgatatttaa-tttcactttgtgtcttaaag
>LOC_Os11g04950.1|intron position:7|intronpair289-1
gtattatggcaatacatcatatgccacattgaagtttcctgaaatttattattttcctcagtattcttcttgcttatgcag
>LOC_Os12g04940.1|intron position:6|intronpair289-2
gtattatggcaatacatcatataccacattgaagtttcccgaaacttatcattttcctcagtattcttcttgcttctgcag
>LOC_Os11g04950.1|intron position:8|intronpair290-1
gtatgttacttgaaaattaaaatggattttgtgcagtggaagttgactgaaaaactaagtgacattaggaaaatgttcttggttaagataatatgtgaaatacgctgaaatgatttgtttggaagctgat-acttgcattgtgaaaaaaagaaaagaaaagtatga-ttggtacttttttccacaatggttgagtcttgtttcaattgttttatagtctcacgtcaataatttaagtttgggtattttaagttatgaccatatgttacacgtttgttttacattatgaacgaattaattagttcacttaatgtatttgcaatgtatgtactttctcatccatatcttcacttgctttgctcgatgaagttaga-tatcttgattcttgtta------------cgcag
>LOC_Os12g04940.1|intron position:7|intronpair290-2
gtatgttacttgaaaattgaaatggattttgtgcagtggaagttgactgaaaaactaagtgacatcaggaaaat-------------------------ata-----aaatgatttgtttggaagctgagcacttacattgtgaaaaa----atagaaaagtattatttggtactttttgccacaatggttgagtcttgttacaattgatttatagtcttctgtcaataatttaagtttgggta-tttaagttatgaccatatgttacacgtttactttagattctgaacggattaattagttcacttaatgtatttgc-atgtatgtactctctcatccatatctgcacttgctttgctcgatgaaattagattatcctgattcttgttatgcttgttatattgcag
>LOC_Os11g04950.1|intron position:9|intronpair291-1
gtaatccagctaatgttta---actttggttccactgtgtt--atgagcaattatagttatgcgtgtcgaatgttggagacaaacgaagtgtttgtt----------tacaaccttctactgaaatagccat---ttattagcttgttctattcttgacctgtatttcctaaaagtt-----ctcttctgatgtcag
>LOC_Os12g04940.1|intron position:8|intronpair291-2
gtaatccagctagtgtttagtaactccggttccattgtgcttaaagtaaaatttgagctatgcatgtccaatgttcaagacaaactaaattttttttttgcccatagttgtaccttctactgaaatagccattaattattagtatgttctattcttgacctgtatttcctaaaagttaatgcctcttatgatttcag
>LOC_Os11g05090.1|intron position:5|intronpair292-1
gttagttgtcc----------ttcttcaactgttgtgagatgattctctaatcgtaat-cctctagctcctcctctttacag
>LOC_Os12g05090.1|intron position:5|intronpair292-2
gttagttgtctactgatgtcattcttcagctattgtaagatg---ctc-aatcataatccccctagctgttcttctttacag
>LOC_Os11g05090.1|intron position:6|intronpair293-1
gtaagttttttttgt---ttgcataaagttcaatctattaaaactcatgctgtcacactcacaccagtcggtttgtgtatagcttcagatgaattaggattttgatttgactttcagacaataaagacatacaacatgatattattatggtaactagacgcttggaccaaaaagtgaagaata---------------------------------------tagtgcagttgcct-atattttcctcaacttatttttgtaagacaaccctcact----aatttcatgacgtaactgacctggcaattcatcaagtgaagaatttttccccctttttccgaaaccgaataattattgactggatgatgaact-cataatcctattcttcag
>LOC_Os12g05090.1|intron position:6|intronpair293-2
gtatgttattcttctacattgcataaaatttactc---ttacactcatgctttaaca-ttaca------------tgtataacacaaga-aaaaactgaatttgatttgtcattcagacactaaaaatttgca-----aaataaatatggaaaacaggcatatggctaaagcagggagaaatatttgtccatgattcttcatgaaagacactcttctgatcttagtgtacttgtgtaatcttttc--caactcatttgtgtaaaacaaccatgattttggttttgtattgattcacggacctgttgattgaccatttgaataa------------------gaatcaaagaattgctga--tcatgatcaactgcataatctcattcttcag
>LOC_Os11g05100.1|intron position:2|intronpair294-1
gtgagtattcatggtatttcggctccacattcaccccctttttccc-----catgtgatacagactaatgatcagtgatcag
>LOC_Os12g05100.1|intron position:2|intronpair294-2
gtgagtatttttgctattttgagtttgctatcacccccctctttttaatttcatgtgatgtacactaatgatcagtgatcag
>LOC_Os11g05100.1|intron position:6|intronpair295-1
gtgg---gactctgaataatgagcagagctgtataatttgttttttcggtaatcatttgcttgcagaaagatgatcaac--taacatgccttctgttggttgcacag
>LOC_Os12g05100.1|intron position:5|intronpair295-2
gtgcaaaaacttggaacaatgagcagagct-tatcatttcctttctcactgatcattt-------aaaagaagattgactataacatgctttctgctggtttcacag
>LOC_Os11g05110.1|intron position:1|intronpair296-1
gtaagacctcctcctcctcctcgccttcgatgatttcgcctcagatttttgctggttttggttctggttggaattggattgaatggaaccctaactcgcttaatt-----------aatttcgcctccaag
>LOC_Os12g05110.1|intron position:1|intronpair296-2
gtaagt-----------tgctcgaatgctttgatttcgcttcagatttgt-ttggtttt--tttttgttg------------atgaaccctaaattcgattgatctgcggggaaaaaaatgcac-----ag
>LOC_Os11g05110.1|intron position:2|intronpair297-1
gtaacggatcagccagcttcg--atctcctcttacctccacccattgcgcactgttc-taatctaatcctttcttcg---------tgtgtggcggaaattgcag
>LOC_Os12g05110.1|intron position:2|intronpair297-2
gtaaccaatctgcttgcttcgccatctcctgctcgatcga----------gctgttcttaacct--tcttgtgttggtgttggtgttgtgtggtgcgaattgcag
>LOC_Os11g05110.1|intron position:11|intronpair298-1
gtgaattttctttctacttttatgttttttctttacaattttcaacaagtacaatgaaaattcacttcttg---tttttctgtctatatcagtctgttagtaacatg-atttagtcatatttgtttgtccattgtttcacag
>LOC_Os12g05110.1|intron position:11|intronpair298-2
gtgaattttcttcctaa--atatgttttt-atttacaatgtttaacatgtataaggcaaaatcatttctgcccaattttcgttctgtattagtttgttagcatcatcaagttaatggcatatg-acatccattgttttgcag
>LOC_Os11g05110.1|intron position:12|intronpair299-1
gtgtgt-------ttcttctcttgttcccaaaatttcttaacgtttattgtgcacatataaaatatttttgactattccattgttttttgcttcacaaagtctttatatgaaacaagggt----ttcttagtctgaaattgtttcttgcctattttgcag
>LOC_Os12g05110.1|intron position:12|intronpair299-2
gtgtgttctttggttcttttcatgtttcagacttcatttaa----tgctgttcacacggaacacattttctcatattccattgattt----------aagtc----tatgaggcaagcattttctttttagtctgaactggttccttcactattttctag
>LOC_Os11g05110.1|intron position:13|intronpair300-1
gtagaaagatgtgaatataaacaggataatggtgtagtttaat-caaaactaatttcatatttcatctggtatctgtaatgtctgcag
>LOC_Os12g05110.1|intron position:13|intronpair300-2
gtagaaaga-ctgaatataa----gataagtttgtatcttaatggaaaactaatatcatctctaatctggcatctgtactatctgcag
>LOC_Os11g05110.1|intron position:14|intronpair301-1
gtatgtaatcagtccttccctt----ctatgtttatgatcttttttctgatttttttcatgtaacatgct---------------ttctgttatctggtttatgcctgactattgtatctcatatttctcgtatgcttttctttcag
>LOC_Os12g05110.1|intron position:14|intronpair301-2
gtacgtgatcagcctttctttttctactatgtccatgatctgttt---------------ctaactttctatacagatgtttagcttgtcttgtttggttaacgcttagctgttgtagctcatatttcttgtatccttgttctgcag
>LOC_Os11g05110.1|intron position:3|intronpair302-1
gtgag---ttctcctgaca---------------------------------attcattcatgatc---------tactagttagtcttgctgtc------tactaacatttgggagtcctct----cgttg---ttgcgcag
>LOC_Os12g05110.1|intron position:3|intronpair302-2
gtgagcccccctcctcaccgccttcagatttactgcaattcgattcgatttgattcattcacggtcatggtctcttagtgtttgcttttgctgtttttgcatactgacattttgg-gtactctactccattggcattg-gcag
>LOC_Os11g05110.1|intron position:5|intronpair303-1
gtaaaaatcttcagcatgctaaaactggtgttctgtgtttgtgatgtgtaatgtgttacgtccttgttagtaggatgtgcttgctgtctacattttctgatacctaatctccattctgcttgatatag
>LOC_Os12g05110.1|intron position:5|intronpair303-2
gtaaaaatattcggcatactgcgcttagcgttctgcatttttttt--------tcttatgtcattgtcagtaggatttgctttgtgcccacattttccgataccaaaactctaatttgtctggtttag
>LOC_Os11g05110.1|intron position:7|intronpair304-1
gttagtgactaattacagtatggatagagatgcattttcctcatatttcc---tgtttgcccgttgtgcttgaaagttttgcaagtctactgtacagtgaaaatattgcatgtctatattccaatatatactctcctctacctcttcatttggtatttgggaa-gaaattctaaacagtgctggaatttctccttacattacag
>LOC_Os12g05110.1|intron position:7|intronpair304-2
gt---------aatacatt---------------tttttctcaacgttcccggtgtt------ttgtccttggaagt----------aaccattcattgaaaacatggcattgctatatccaaatatgtgatctcctgtatgttttcatttggtacttgaaaaggaagttctaaacagtgctgacatctttcgtttcaatacag
>LOC_Os11g05110.1|intron position:8|intronpair305-1
gtatttgcaacatactctttatatatttcttagccaactttgatttgttctaccacctatcaactctttaatta--tttgcag
>LOC_Os12g05110.1|intron position:8|intronpair305-2
gtatttacaacatgcacttttaacatctctgagccagcttctgtttgttgtacagcctatcaaccccctatctatttttgcag
>LOC_Os11g05110.1|intron position:9|intronpair306-1
gttagtatcttatttttgactta-ttttagcagttcagagggcattgattaattaatagtcctacatactctgcttctttttatttggctatgaagcttttagtggcagagtcctcaagttctttagcaagaattg-ctctgtttt--caatttgatatgtaatttgcttactgatctttaacttctggtactgtag
>LOC_Os12g05110.1|intron position:9|intronpair306-2
gttag-----tatttctagcttacgtcgagcacatcagaaggcactgcttaattgtacatccgctacacttagtaccttattaacaagaattgtagtttt-------------ctcaaattatggtgcaatacttgtctttggtttagttatactttatttattttgctctttgaccttt-gctgctcatactgtag
>LOC_Os11g05110.1|intron position:10|intronpair307-1
gtgagttgtttgagttgttgatgatgttaa--------ttgccttctgaaaaatctgaaccatatattttttgttcag
>LOC_Os12g05110.1|intron position:10|intronpair307-2
gtgagttgtttgagctattggtaatgttaaattttcaattgccttctgata---gtttaacatacttctattgtttag
>LOC_Os11g05650.1|intron position:1|intronpair308-1
gtgagcgatccccccctccactcctcgcggatccgatccggttg-gttgcttgcttggtgatcc--tgtgagctcactcatgcgctgtgttttttttccttttttgttt------------------------cag
>LOC_Os12g06020.1|intron position:1|intronpair308-2
gtgggtgaagccatgcgccgatctgctcgcctcc-ctccgctggtgtccccgtccatatgatccgatctga-----------cgccgtgtttttttttctctcttccttgtctcccttttgggtctatgtgtgcag
>LOC_Os11g05650.1|intron position:2|intronpair309-1
gtga----------------------------gtgttttagggttttggttggggttttgataccgtctgagcctgcgatt-tagggatctgattgtttcgggggtggttttg-tctcgttgtag
>LOC_Os12g06020.1|intron position:2|intronpair309-2
gtgaggtgggggtgctttgggcttcgggaatggtggtttagggtttggatcggggtttt---------tgcgtgtgtgctgattgagatctaacactttctggaacgcgttggatcgcg-tgtag
>LOC_Os11g05650.1|intron position:6|intronpair310-1
gtacgttct---cttcaaa----cttctcttgc-ttcttcctaaaaatatttttttccctaatgttcacattgt----------------------ttcgtcaatcgtatattcgatgtagatagattcttaaacttgtttactgggattctgaatcaatttttagtgccaaatg-------------------------------ctaatgaaatgtccttctaaac-aatgtacag
>LOC_Os12g06020.1|intron position:6|intronpair310-2
gtatgttctctcctttaaactccctgctattgcattctacct---tttattttttttcatgttcatcaaataatatacaatagcttgcctcagatcctagtaaatctttatttgcatcttgattgct------acatttgtactagtatattgcttc--ttaccagtcacacatgtatatatgtttgtactgtcagtcttgtcacaatattgagttct-gttctgaacaaatctgcag
>LOC_Os11g05650.1|intron position:7|intronpair311-1
gtatggttcacattgaactgatgtacaaggtatgata--tttattcgttatatatggttctaactattgccatatgcctaacag
>LOC_Os12g06020.1|intron position:7|intronpair311-2
gtatgtttcacattga---caaacacatggttgaataacctttttctttatatatttttaactcttttatctcatgcccaacag
>LOC_Os11g05740.1|intron position:1|intronpair312-1
gtaaagaaacgaagac------------------gaagcaactgatgatcata------------------aacaaaattaacatg----aacagca-------taacatttcatacctcgagctttgcttgctcataccatttctgatgaccaaactgtag
>LOC_Os12g06080.1|intron position:1|intronpair312-2
gtaactaactaaacacgcaattgcatatctagtagtagaaactcaagaacaaattaattaagcactttgatactataattaacatgcaactacagcaagtgattaaagatcatatacctttcgcggtg---------------------gaacaatttgcag
>LOC_Os11g05800.1|intron position:3|intronpair313-1
gttagttgaattatatgtgcaaagtgtttt----------cccttcctaattgatagttcgcctagtttatgcttgtctactgtaatctacccatgacag
>LOC_Os12g06180.1|intron position:1|intronpair313-2
gttagttcagttctcctctgattttattttttttaaaaaaaacttcctgtgttatagat-ttcttgcttatgcatgtgtac--tattatatgcattccag
>LOC_Os11g05880.1|intron position:4|intronpair314-1
gtgggtttggattatgatttt------------------ttacatctagtc-tgtgttcctgttagttt---cactccacaactatcctgagttcttt-taacactacagt-tgtgcaaacatcaagctagtttgttcatcttttttcag
>LOC_Os12g06270.1|intron position:4|intronpair314-2
gtagatttgatttgttgttttaacatggggttatttcgattattgctagacaagtcataatttttgtttatactttcgattggcgtctgaagtggtttgtaacaccagaatctacatcaacttcaaattagtt-----ctctctgttcag
>LOC_Os11g05880.1|intron position:10|intronpair315-1
gttggtaccttggccgcttgttt-tacactg-ctcggata--taaataataactggagtcacaaaacattatgattttgccttggcag
>LOC_Os12g06270.1|intron position:11|intronpair315-2
gtatgtaatgtagcagcatgtttgttcaatgttttgaataagtaacaaacaacaaaggtcacaaaagtttatgctcttctcttgccag
>LOC_Os11g06010.1|intron position:4|intronpair316-1
gtgagtggaa--atgaaccttg--tg--aatgacatattatttgctgattgggtgctt-ctggaactcattaattttc--ccactgcag
>LOC_Os12g06330.1|intron position:4|intronpair316-2
gttagtggaattttggtccttgcatgctagtactagattatatg--gattgtttacttccaagttcttaacaagttacttgctctgcag
>LOC_Os11g06010.1|intron position:6|intronpair317-1
gtatcctctaatgaatctttctggttttaaataactttcatggtaatttgcactttatatagcatatttgaacttaagagcaatttttgcaatgttgacttgttaattgtgat-----------------cgcattt---ttttcaacag
>LOC_Os12g06330.1|intron position:6|intronpair317-2
gtatcctcttgttca-ccctcacactttaaatgtcctttatgattatttagatcttgaatccca---ttgaattta-----------------gtttggatgtaaattctgttgtgtgctgatggctagcctcatgtcaattgccaacag
>LOC_Os11g06010.1|intron position:7|intronpair318-1
gtatggacatcttttttgctctatcagtt------------------------gattatagcatagatgaaggca-----------caaaaattatataattcttgtagttggaaaaatctacttacactgttgattattcaagcag
>LOC_Os12g06330.1|intron position:7|intronpair318-2
gtatacaattc---------ctatcattttctagcgtcacaatgaatagactagcttgcagcatattcaaagagaaattaatgttgcaaacctgatgtcattgctgtgct-----------------attggtgaactgtgaa-cag
>LOC_Os11g06010.1|intron position:8|intronpair319-1
gtaattgtatctgcttgt----tctttgca--------attgtatgtttcttg-tgcagttgcacacttgcactggcatataattgtggttcagaacttcagatgcattgacattggtatccctgcag
>LOC_Os12g06330.1|intron position:8|intronpair319-2
gtaaatcattctgttattgctgtctttgtagaactagtattttgtgattcttgatgcacaaacac-----------------------------tactttccgtttgttgacggtggtgcctattcag
>LOC_Os11g06010.1|intron position:9|intronpair320-1
gt---------aatatatt---caaatatctttagcattatattctgttggttttctaaatctgaagtaatctgatattcttttgcactgcgagctgaatggatttctatcacctgccatctcttctggccttatagctttgctgcttgcagctttgcatccaacaaacaaaacctgaatgatcatcttcatgcag
>LOC_Os12g06330.1|intron position:9|intronpair320-2
gtaagcagcgcaatgtatttgagaaagctctctag----------ttttggttcactatgaatgcaagaacatcttatcct------------------------------acatgc---------------tgtaacatt--------------------------------------tgattatacccatgcag
>LOC_Os11g06140.1|intron position:5|intronpair321-1
gtaagtggccttctatatacagcattcatacatatacctacttctacgattctggtagctaaacatataactctt------------ctacatcaatattcatggcgctgtaactcttcag
>LOC_Os12g06490.1|intron position:5|intronpair321-2
gtaag-gtcttgatgtctacag-----------ataccagagt----gattgtagtagccaacaacttaactttttgtttgtatgaccta-tttgatat--------------------ag
>LOC_Os11g06140.1|intron position:6|intronpair322-1
gtaaaataataagcatcaaaatgacatcttagcctcttaggatttgaatgcaacttagtttctgtcttttc--gaa--caacaaaac----tgacttaaatttataatttctttttgcag
>LOC_Os12g06490.1|intron position:6|intronpair322-2
gtaa------------------------------tcatattgtttgaa-----------atctttcttttccagaattcaacaacacgttttgtactgaacatcaacttccttt---cag
>LOC_Os12g01030.1|intron position:1|intronpair323-1
gtccgttcaactccatcttaacctttgactctgacttttcctttttctttttgcccgccacatgcatgccatccacgaatcattcagtctacatatgcgtccccaagattagattagatatttagattatactacataacagaacaggctgtctctttctcattttctaagctacctaccggccggccactttcagattattatcttcttttaacgcaacgcaaggaaacgtttctgactgcctcaaatatcatggatgcatgtggttgaatactagtaaaatgcgtggttgcag
>LOC_Os11g01040.1|intron position:1|intronpair323-2
gtccgttcaactccatcttaacctttgactctgacttttcctttttctttttgcccgccacatgcatgccatccacgaatcattcagtctacatatgcgtccccaagattagattagatatttagattatactacataacagaacaggctgtctctttctcattttctaagctacctaccggccggccactttcagattattatcttcttttaacgcaacgcaaggaaacgtttctgactgcctcaaatatcatggatgcatgtggttgaatactagtaaaatgcgtggttgcag
>LOC_Os12g01050.1|intron position:1|intronpair324-1
gtgagcgggcgcgcggggacgatgtcatagcactgttggggataccctctttagtcctggtttgcaacccctttagtcccaggttgcaaaccaggatgcccaatctgggactaaagattcccagttaaaataaccggaactcaccaacgccgaactaaaggtatttctctttttttttcattgttttttctacttgcatattgatttcgagccaaactcactaacgcccccacattgagttgctcccgacatcgatccccaaatctccacatcaatttgacatcacaaatcgaaaaaacatactcaacaacaaaatcatacacaaatttacaaatcaattgcatgaacatactcaacaacaaaatcatccacaaattcacaaatcatctaaaaaatcacaaatcatcatag
>LOC_Os11g01060.1|intron position:1|intronpair324-2
gtgagcgggcgcgcggggacgatgtcatagcactgttggggataccctctttagtcctggtttgcaacccctttagtcccaggttgcaaaccaggatgcccaatctgggactaaagattcccagttaaaataaccagaactcaccaacgccgaactaaaggtatttctc-ttttttttcattgttttttctacttgcatattgatttcgagccaaactcactaacgcccccacattgagttgctcccgacatcgatccccaaatctccacatcaatttgacatcacaaatcgaaaaaacatactcaacaacaaaatcatacacaaatttacaaatcaattgcatgaacatactcaacaacaaaatcatccacaaattcacaaatcatctaaaaaatcacaaatcatcatag
>LOC_Os12g01050.1|intron position:2|intronpair325-1
gtaggttcttccgctctgtttctctcctctccttctcctcttctctcctcttctcctcccgatgtaactctgctttacctctagtctcatcttgtttctttccactacctttgctctgcttagcgctgcacaagagaaccagggggagggagaggagtggggagggcgaagaagattggacgaggaggccgtgcgacgctataattaagggtgtgacgtgtgcgtctctcccttctctgtgcacaatctttagtcccggttggcataaacaaccgagactaaagtgtttatctttagtcccggtcggggactaaagatcctcggtagcctgacacctcctaacaacaattgaaccgggactaaaaatgatctttagtcccggttggtgaagatcataaagtggcgttgggcttttgaaccgagcctaaagatattctttagttctggtttaaatggttcttattag
>LOC_Os11g01060.1|intron position:2|intronpair325-2
gtaggttcttccgctctgtttctctcctctccttctcctcttctctcctcttctcctcccgatgtaactctgctttacctctagtctcatcttgtttctttccactacctttgctctgcttagcgctgcacaagagaaccagggggagggagaggagtggggagggcgaagaagattggacgaggaggccgtgcgacgctataattaagggtgtgacgtgtgcgtctctcccttctctgtgcacaatctttagtcccggttggcataaacaaccgagactaaagtgtttatctttagtcccggtcggggactaaagatcctcggtagcctgacacctcctaacaacaattgaaccgggactaaaaatgatctttagtcccggttggtgaagatcataaagtggcgttgggcttttgaaccgagcctaaagatattctttagttctggtttaaatggttcttattag
>LOC_Os12g01090.1|intron position:1|intronpair326-1
gtagctaggtggcagtaggtggtggttttaaatgtcttcaatttttttagtggggtgatgtttttcgctggtacctcttcagcagttgtcaatgaaaattgattttcgctggctgtcacttaagaggtctgtttgtaaaaaaattgctattcacacaaaagcaaactcacacagtgagtttagaaccaaagtaacaaaacattaagcaaacacaaaccaacagacaccaacacaaaatagagatcccataactgctaaattctatctgcgaacctccacccaaagttagggaagagctgcataatcgttgactcaattttacgacatgcatcattaattagcttgatatcttatttacacctttgtatttgagcccaacaccagagccaatacgttatcctgaaaagtacttgcaaataagattttgatggtgatttatcaagaataatatcattcctactaaaccaaagagctatagattttgatggtgatttatcaagaataatatcattcctactaaaccaaagagcctaacatatagcggatgctccaacaagaataagtttcataatttttttatcaacacccaacacccactagccaattcccaaacatatatatgagatgctacatttcatgcatgctctttcatccctggagctcttgttgatcttatggcatgatcgagtcgttacaaactcaaattaatacaacaaatatgcagtgaagtttggggtaattacttgcagtgacgtgtgtacaactagctgtacagtaactgcacaagaatggaacatgtggtacgttttagcaagcacaactgttaattagctgcttacacctgtaatgccaaatggagccagctagtctctctctctcatcatatatacttataggagtatatgcatggtgggctggcaacagactatcgaattcgagctcggcaacgtgtacgtggctaaaaaacaaacaagatttaaacttattacctcggtgacaattgaactagccagctacatgcatgattattcacgagaaacgtactaagcagctggttttagcattttccattttatatatgtctataaaagcttgccaaaagccaacagtagacacacaagtaatgaattgaagcaaagagatcgatcgatcaatcgagagagaacagcagcatgcaccattcgagccggtcttcgtcttggcatggcatcatcagctcgccgccattccatttcctgcag
>LOC_Os11g01090.1|intron position:1|intronpair326-2
gtagctaggtggcagtaggtggtggttttaaatgtcttcaatttttttagtggggtgatgtttttcgctggtacctcttcagcagttgtcaatgaaaattgattttcgctggctgtcacttaagaggtccgtttgtaaaaaaattgctattcacacaaaagcaaactcacacagtgagtttagaaccaaagtaacaaaacattaagcaaacacaaaccaacagacaccaacacaaaatagagatcccataactgctgaattctatctgcgaacctccacccaaagttagggaagagctgcataatcgttgactcaattttatgacatgcatcattaattagcttgatatcttatttacacctttgtatttgagcccaacaccagagccaatacgttatcctgaaaagtacttgcaaataagattttgatggtgatttatcaagaataatatcattcctactaaaccaaagagctatagattttgatggtgatttatcaagaataatatcattcctactaaaccaaagagcctaacatatagcggatgctccaacaagaataagtttcataatttttttatcaacacccaacacccactagccaattcccaaacatatatatgagatgctacatttcatgcatgctctttcatccctggagctcttgttgatcttatggcatgatcgagtcgttacaaactcaaattaatacaacaaatatgcagtgaagtttggggtaattacttgcagtgacgtgtgtacaactagctgtacagtaactgcacaagaatggaacatgtggtacgttttagcaagcacaactgttaattagctgcttacacctgtaatgccaaatggagccagctagtctctctctctcatcatatatacttataggagtatatgcatggtgggctggcaacagactatcgaattcgagctcggcaacgtgtacgtggctaaaaaacaaacaagatttaaacttattacctcggtgacaattgaactagccagctacatgcatgattattcacgagaaacgtactaagcagctggttttagcattttccattttatatatgtctataaaagcttgccaaaagccaacagtagacacacaagtaatgaattgaagcaaagagatcgatcgatcaatcgagagagaacagcagcatgcaccattcgagccggtcttcgtcttggcatggcatcatcagctcgccgccattccatttcctgcag
>LOC_Os12g01090.1|intron position:2|intronpair327-1
gtaagtatttcattactactggttgagcagttccacttgttagcctgaagataatcttgtgcatttgcaataatttgtttgctttcagttagtaagtttgaattcttaggcataggatgctgcatgcattgtaacggctgtcccaggaagtttcagtcttgggcagctgagcttttcccgtttttctgttagtagcgatggaactggatctggagcgtgggatggcgcgttcagtcatttggatccggtgaaatcggtgtttgttatgcatgtaacaacctcacaagatgagggaataaaattgaagagaaatcagaaaagctgcaggtggttacgcagcacc-aaaaaaaaaaaaaaactctgttcttcgtttcagttcttcagttactgttcacgtctgaaaaatattcagagattgtaggttagccactgatcgagagctaagcgaggggtttttgctgacaattggtattag
>LOC_Os11g01090.1|intron position:2|intronpair327-2
gtaagtatttcattactactggttgagcagttccacttgttagcctgaagataatcttgtgcatttgcaataatttgtttgctttcagttagtaagtttgaattcttaggcataggatgctgcatgcattgtaacggctgtcccaggaagtttcagtcttgggcagctgagcttttcccgtttttctgttagtagcgatggaactggatctggagcgtgggatggcgcgttcagtcatttggatccggtgaaatcggtgtttgttatgcatgtaacaacctcacaagatgagggaataaaattgaagagaaatcagaaaagctgcaggtggttacgcagcaccaaaaaaaaaaaaaaaactctgttcttcgtttcagttcttcagttactgttcacgtctgaaaaatattcagagattgtaggttagccactgatcgagagctaagcgaggggtttttgctgacaattggtattag
>LOC_Os12g01090.1|intron position:3|intronpair328-1
gtgtgaagcgccagctcacggcgccttactcgccatagcagaacggtgtcgtggagcgccggaatcaaactgtggtggccacggcgcgttccataatgaaggctgccggaatgccagctcacttctggggagaggcagtggtggcggcggtgtacgtactcaatcgatcattgactaaaagtcttgatggggtgacgccgtatgaag
>LOC_Os11g01090.1|intron position:5|intronpair328-2
gtgtgaagcgccagctcacgacgccttactcgccatagcagaacggtgtcgtggagcgccggaatcaaactgtggtggccacggcgcgttccataatgaaggctgccggaatgccagctcacttctggggagaggcagtggtggcggcggtgtacgtactcaatcgatcattgactaaaagtcttgatggggtgacgccgtatgaag
>LOC_Os12g01100.1|intron position:1|intronpair329-1
gtgtccccatctcgtcatctttcccgttttcggtggcttcccgctatatgaaacaccaccaccgtccccgtcttctaatgacttgctccactttgtcctcactagcaacattattggcccaccgcccgccaccgattctagggcttcagcggtgccatcgccgccttgtcaacgagttgccacttggtacctcccacagtcatccctctaagaccggatcagatttttatccctctttgccctccctccacccctaacctcatctagaaacctaaaccctaactcgttgggttagtgttagtcgttgaagttcgttgcttgaccag
>LOC_Os11g01100.1|intron position:1|intronpair329-2
gtgtccccatctcgtcatctttcccgttttcggtggcttcccgctatatgaaacaccaccaccgtccccgtcttctaatgacttgctccactttgtcctcactagcaacattattggcccaccgcccgccaccgattctagggcttcagcggtgccatcgccgccttgtcaacgagttgccacttggtacctcctacggtcatccctctaagaccggatcagatttttatccctctttgcccttcctccacccctaacctcatctagaaacctaaaccctaactcgttgggttagtgttagtcgttgaagttcgttgcttgaccag
>LOC_Os12g01100.1|intron position:2|intronpair330-1
gttagaaatgtgcaagattttggtcccaatttttattataacatgatttaggaattccgtaattagtactgcattaagtattcttaattgtaacattgcaaagctgatcatgtgtacgtgcattaatatttggtattcattgatcag
>LOC_Os11g01100.1|intron position:2|intronpair330-2
gttagaaatgtgcaagattttggtcccaatttttattataacatgatttaggaattccgtaattagtactgcattaagtattcttaattgtaacattgcaaagctgatcatgtgtacgtgcattaatatttggtattcattgatcag
>LOC_Os12g01140.2|intron position:1|intronpair331-1
gttcgatcctcacacacacacacacataaacacatcaatccaattattcaattaataatcaattgtgtgtgcag
>LOC_Os11g01140.1|intron position:1|intronpair331-2
gttcgatcctcacacaca--cacacataaacacatcaatccaattattcaattaataatcaattgtgtgtgcag
>LOC_Os12g01140.2|intron position:2|intronpair332-1
gtcagctattttcccatcacgttaattacatacatcacataaacagattattacatttcagcaccatatttttatttggctgtttgcattgttattccag
>LOC_Os11g01140.1|intron position:2|intronpair332-2
gtcagctattttcccatcacgttaattacatacatcacataaacagattattacatttcagcaccatatttttatttggctgtttgcattgttattccag
>LOC_Os12g01140.2|intron position:11|intronpair333-1
gtatgatttgactatagttcactgaattcgctacgcaaacatcactttaaggttattgcatatagcgggctcatcttttcgcttatgcttatcagccaaaatttgaattttcaaccttaaattcgaagccgattttgaggttttttcatcgaagtttatttttcagcttttgcttttagatcactaagaacacgtatataaaagcttcatttacaaattacttttcatttgcaaatatgtcgtttggcttattccgtagataagccaaacaatggggttgtaagtgtcattatctggacaaacttggaagagttatatatcattatctagacaaacatgggagagtgatttacatgtcaacctctatgttttaaaagtgtcattttaatctcatcactattctgttgtagaatacaacagcctttatagaacactagttatttgcctactatattatatgccatcacagccaggagatttatactgatgtataatacaatagcctttacagaatattaataactaatatctcttgtag
>LOC_Os11g01140.1|intron position:11|intronpair333-2
gtatgatttgactatagttcactgaattcgctacgcaaacatcactttaaggttattgcatatagcaggctcatcttttcgcttatgcttatcagccaaaatttgaattttcaaccttaaattcgaagccgattttgaggttttttcatcgaagtttatttttcagcttttgcttttagatcactaagaacatgtatataaaagcttcatttacaaattacttttcatttgcaaatatgtcgtttggcttattccgtagataagccaaacaatggggttgtaagtgtcattatctggacaaacttggaagagttatatatcattatctagacaaacatgggagagtgatttacatgtcaacctctatgttttaaaagtgtcattttaatctcatcactattctgttgtagaatacaacagcctttatagaacactagttatttgcctactatattatatgccatcacagccaggagatttatactgatgtataatacaatagcctttacagaatattaataactaatatctcttgtag
>LOC_Os12g01140.2|intron position:12|intronpair334-1
gta-atcatttcatggtttggttaaattggataaacattgaattgttgccttttattgctaatacatttgactcattttacaattgttgtttcaacaatgtgtattatgattggaattgaag
>LOC_Os11g01140.1|intron position:12|intronpair334-2
gtaaatcatttcatggtttggttaaattggataaacattgaattgttgccttttattgctaatacatttgactcattttacaattgttgtttcaacaatgtgtattatgattggaattgaag
>LOC_Os12g01140.2|intron position:13|intronpair335-1
gtttgatgcttgtttcaccttttaaaatgtatacattttttgtgaataaaagacattgtttatacttctagttatgtctattgcattatatctctgagtacattataatgtctctag
>LOC_Os11g01140.1|intron position:13|intronpair335-2
gtttgatgcttgtttcaccttttaaaatgtatacattttttgtgaataaaagacattgtttatacttctagttatgtctattgcattatatctctgagtacattataatgtctctag
>LOC_Os12g01140.2|intron position:14|intronpair336-1
gtttgctctatcaataatctagctaagatgtcctatttatgtataatcatttccatttcactctataatgtggaagctatccctattatctagtcttaataccccaacatagctatagaaatctttttgcagtacatcagttttatgtggtattttcttatgaattttccttttcaatatatggcag
>LOC_Os11g01140.1|intron position:14|intronpair336-2
gtttgctctatcaataatctagctaagatgtcctatttatgtataatcatttccatttcactctataatgtggaagctatccctattatctagtcttaataccccaacatagctatagaaatctttttgcagtacatcagttttatgtggtattttcttatgaattttccttttcaatatatggcag
>LOC_Os12g01140.2|intron position:15|intronpair337-1
gtcatcatttaaactattgttttcgcttagttctgatgggatgatgtgtgtggctttgttttgaacacacgttggcagcatatgtgctaatcattgtggcaaagacatgctactttgatctgttgtgattttgtttgattcaattattgtatgagaagacaataagcatttgtataatactatttcattgttcacag
>LOC_Os11g01140.1|intron position:15|intronpair337-2
gtcatcatttaaactattgttttcgcttagttctgatgggatgatgtgtgtggctttgttttgaacacacgttggcagcatatgtgctaatcattgtggcaaagacatgctactttgatctgttgtgattttgtttgattcaattattgtatgagaagacaataagcatttgtataatactatttcattgttcacag
>LOC_Os12g01140.2|intron position:16|intronpair338-1
gtacatatacatcattgttgataacttgcatgcattaaaaattctcttatttcaatgatcatcaatatatctagggatgcctatcaactttacataaaaagaacatggccttaatactcataatttatccactttgactgcatgccatacataaatattgaaccataacagcacttcttcaatacagttgaatcctcacaagaaatccatgcatttacttggtgggtaatagatgtcttgtctctttttgacaattcatgatatttagttggaaaatagttactccctccatttcaaattactagtcgtgtagatttgtcctaaatcaaatatgtttatctttggctatttttttagaaatctatgtagtttaacatgtgaattactccctctgtccctaaatatttaacgccgttgacttttttaagcatgtttaactgtttgtcttattcaaaaaaatttaaataattattaattcttttcctatcatttgattcattgttaactacttttatgtatacatatagttttacatatttcac-aaaaaaatttgaataaaacgaatggtcaaacatgtttaaaaaagtcaacggtgtcaaatatttagggacggagggagtatatagtatgaaagtatttgtcatggtggatctaaaaaatatcaatcttattatgtcaaatattaaaatgtttgacttaggacaaacctaaaatgacgagtaatttaaaacagggggaggacactacttctaaatgtgtattatttccttctttgtcttcag
>LOC_Os11g01140.1|intron position:16|intronpair338-2
gtacatatacatcattgttgataacttgcatgcattaaaaattctcttatttcaatgatcatcaatatatctagggatgcctatcaactttacataaaaagaacatggccttaatactcataatttatccactttgactgcatgccatacataaatattgaaccataacagcacttcttcaatacagttgaatcctcacaagaaatccatgcatttacttggtgggtaatagatgtcttgtctctttttgacaattcatgatatttagttggaaaatagttactccctccatttcaaattactagtcgtgtagatttgtcctaaatcaaatatgtttatctttggctatttttttagaaatctatgtagtttaacatgtgaattactccctctgtccctaaatatttaacgccgttgacttttttaagcatgtttaactgtttgtcttattcaaaaaaatttaaataattattaattcttttcctatcatttgattcattgttaactacttttatgtatacatatagttttacatatttcacaaaaaaaatttgaataaaacgaatagtcaaacatgtttaaaaaagtcaacggtgtcaaatatttagggacagagggagtatatagtatgaaagtatttgtcatggtggatctaaaaaatatcaatcttattatgtcaaatattaaaatgtttgacttaggacaaacctaaaatgacgagtaatttaaaacagggggaggacactacttctaaatgtgtattatttccttctttgtcttcag
>LOC_Os12g01140.2|intron position:17|intronpair339-1
gtaataatttgataaatctcttctcataaaagtaatattaattcatgaacctctttctcttccaaaaagaatcataaaacgtcacaattataatgcgctaatgagaaaatgaaccacatttgatttaaatatgagtagtaaaattcacttgcagtatcactgcttgcaaggagggtgcagtttagtcactcatcttgcaaattgcacaaataagtcactcatcttgcttcgatggtgcaaatcttaccaaatacattgtcacatggattatttgtttttgaattggaggtcatattgacctaacatcatgctttttttagccatttggcaaggcaagcattaaagttacaaactaatactcatttttttccatgtatatgctactactcccgctgtcaatgaacacgaccatattgtgcttgtcaatcaataacaaaattcatctttaattggattttactactggtggtattgcacgttctcttatttatggatcatgtgaccatgtttgcaaaacaaattaacatagagcataacttcattgcgaacaacccacaaggcacatgttttatgtgctttgcaccccctaaaacaagatgagtggcttgtttgagcattttacaatatgggtgactaaattgcacccacctcacaagttgcggtactagcgttgcattttactcattaaacatgctttgctcatcgtgtggtaag-tatttttttttaacaacagtatactaatcctcaagggatagcacatattattatactagtgtaatattgttttcaatctatcgtacacttcagcatgtatgtcaataagttcattatcatcccaagttacaataagtatttttatgttatttggtag
>LOC_Os11g01140.1|intron position:17|intronpair339-2
gtaataatttgataaatctcttctcataaaagtaatattaattcatgaacctctttctcttccaaaaagaatcataaaacgtcacaattataatgcgctaatgagaaaatgaaccacatttgatttaaatatgagtagtaaaattcacttgcagtatcactgcttgcaaggagggtgcagtttagtcactcatcttgcaaattgcacaaataagtcactcatcttgcttcgatggtgcaaatcttaccaaatacattgtcacatggattatttgtttttgaattggaggtcatattgacctaacatcatgctttttttagccatttggcaaggcaagcattaaagttacaaactaatactcatttttttccatgtatatgctactactcccgctgtcaatgaacacgaccatattgtgcttgtcaatcaataacaaaattcatctttaattggattttactactggtggtattgcacgttctcttatttatggatcatgtgaccatgtttgcaaaacaaattaacatagagcataacttcattgcgaacaacccacaaggcacatgttttatgtgctttgcaccccctaaaacaagatgagtggcttgtttgagcattttacaatatgggtgactaaattgcacccacctcacaagttgcggtactagcgttgcattttactcattaaacatgctttgctcatcgtgtggtaagttttttttttttaacaacagtatactaatcctcaagggatagcacatattattatactagtgtaatattgttttcaatctatcgtacacttcagcatgtatgtcaataagttcattatcatcccaagttacaataagtatttttatgttatttggtag
>LOC_Os12g01140.2|intron position:18|intronpair340-1
gtacgtgcatatggtcttctaacttacctgttctatactgtttggcaagcttttattcattcccaatatttcatctttggtactgagtctgtgcatccttgtctgtttgcag
>LOC_Os11g01140.1|intron position:18|intronpair340-2
gtacgtgcatatggtcttctaacttacctgttctatactgtttggcaagcttttattcattcccaatatttcatctttggtactgagtctgtgcatccttgtctgtttgcag
>LOC_Os12g01140.2|intron position:19|intronpair341-1
gtaattcttccaccaacaatatagttatcttgttagacagtccttgtagtctattcaattactgtgaataaataaagtattgaaaattaaaaggtgaaaatagtttagaacaccattatcatatcatgcatggttacattactgtatcagacatggttatggttacgaggtggtggtaatgaatctatttgttgattcag
>LOC_Os11g01140.1|intron position:19|intronpair341-2
gtaattcttccaccaacaatatagttatcttgttagacagtccttgtagtctattcaattactgtgaataaataaagtattgaaaattaaaaggtgaaaatagtttagaacaccattatcatatcatgcatggttacattactgtatcagacatggttatggttatgaggtggtggtaatgaatctatttgttgattcag
>LOC_Os12g01140.2|intron position:3|intronpair342-1
gtactactaaatgtttatcttctgctacaaaagggttttatccataaggtcttggaaatttacaacttttggtttcaaactaaaaaagagaaaaaaatcaacaattaatatttacag
>LOC_Os11g01140.1|intron position:3|intronpair342-2
gtactactaaatgtttatcttctgctacaaaagggttttatccataaggtcttggaaatttacaacttttggtttcaaactaaaaaagagaaaaaaatcaacaattaatatttacag
>LOC_Os12g01140.2|intron position:4|intronpair343-1
gtatgcatacaagtcaaattatataacatgttgtttgcatttatcttgtttgtcttacttaatttgtacatgcag
>LOC_Os11g01140.1|intron position:4|intronpair343-2
gtatgcatacaagtcaaattatataacatgttgtttgcatttatcttgtttgtcttacttaatttgtacatgcag
>LOC_Os12g01140.2|intron position:5|intronpair344-1
gtaagatccatatggaatctcttttacctcttacaccgcacctgttctttttattaatatggatattaaattttcatgattgtatgttttggttcatatttcag
>LOC_Os11g01140.1|intron position:5|intronpair344-2
gtaagatccatatggaatctcttttacctcttacaccgcacctgttctttttattaatatggatattaaattttcatgaatgtatgttttggttcatatttcag
>LOC_Os12g01140.2|intron position:6|intronpair345-1
gtaatgatgatcccatcttgccccttttgctgcacaatttactggaaggtttttaaattttatagaaaatttcaggcttttgtaaaatttttgcactttaacggtataagttagcttttcatgtaaaatactagtgaacaacttgcctggtgctttcttctgccctttgtgcag
>LOC_Os11g01140.1|intron position:6|intronpair345-2
gtaatgatgatcccatcttgccccttttgctgcacaatttactggaaggtttttaaattttatagaaaatttcaggcttttgtaaaatttttgcactttaacggtataagttagcttttcatgtaaaatactagtgaacaacttgcctggtgctttcttctgccctttgtgcag
>LOC_Os12g01140.2|intron position:7|intronpair346-1
gtaggctactcgtcacttgtctgcatgtttttgttctcaacttataaatataatagctagttgataccccgcgctttgttgcgggatatgtatatgaatacatgctatatattatagaaaatggtagacgtatatatttaaataaggtgaaaatgatgtggagataatgatttgacattgcttgcatattgagttctaaaaatataacaaaattgtaaatgatatggcatgtttgcatgatatttaaaatactctagataataattgctattgggtgatgatgcggtacacttgtatgtggtttaaaatactctagatgataattacttgtgagtgataatgtggcacacttgcatgttgtattttaagagttagtggacatcaattttataataagataggatatgtcttttcacagtaaagttaccttcccttcattacttcattacttggacag
>LOC_Os11g01140.1|intron position:7|intronpair346-2
gtaggctactcgtcacttgtctgcatgtttttgttctcaacttataaatataataggtagttgataccccgcgctttgttgcgggatatgtatatgaatacatgctatacattatagaaaatggtagacgtatatatttaaataaggtgaaaatgatgtggagataatgatttgacattgcttgcatattgagttctaaaaatataacaaaattgtaaatgatatggcatgtttgcatgatatttaaaatactctagataataattgctattgggtgatgatgcggtacacttgtatgtggtttaaaatactctagatgataattacttgtgagtgataatgtggcacacttgcatgttgtattttaagagttagtggacatcaattttataataagataggatatgtcttttcacagtaaagttaccttcccttcattacttcattacttggacag
>LOC_Os12g01140.2|intron position:8|intronpair347-1
gtactatagtgacagacatgggaaaagtttctgctgagttattcaacatatttgtctacaattcttttgtatgtaatttgacatgagtccaatttgcctgtggatcag
>LOC_Os11g01140.1|intron position:8|intronpair347-2
gtactatagtgacagacatgggaaaagtttctgctgagttattcaacatatttgtctacaattcttttgtatgtaatttgacatgagtccaatttgcctgtggatcag
>LOC_Os12g01140.2|intron position:9|intronpair348-1
gtttgtatcttgaaaaatcatatttgtgcaactgacaaaagcaacacaaatagatatgggcagtcccattgtcatgttatgttttgtagtctgatgcttctggagttttattaagaacgaaggctatgttcatttgcaagagttggaaacacagctgttgcgcacgggaaacggagcgatccattagcacattattaattaagtattagccaatttcttttcaaaaatggatcaatatgatttttttaaagcaacattcgtatagaaactttttgcaaaaaacgcactgtttaacaatttgaataacgtgggcatggaatacaagagagatgggttgggaacatagagaaaaaaactcagcctaactggaattgcaaaaatgctctatacccgaaagtcaaaactagtgctacagaacctgtgatacatctcacatattataaaatctaatctacgtgactagcattctcttctggaaataattaatagttttctcttatcttttccattttttaacacgttgtttcatttttcctcataatttacccttttatgtctccatgagtgagtgaattttgattaaaatttctcacattagattactgtgtcaatgctgccaaattgtttgtgaatattagtgactaattgcaccaaatttggacaaggcaagcctagaaacactgcatgagtaaacgagttgttgcattggtccggataaacaaaagttgttgcattggtccggatgaactaaacagttcaatgtttactaaactttgctatggaccttcaactttatgaaagcataaaagcatagtttgttggaaaaataaactggaatgtttatgtgccag
>LOC_Os11g01140.1|intron position:9|intronpair348-2
gtttgtatcttgaaaaatcatatttgtgcaactgacaaaagcaacacaaatagatatgggcagtcccattgtcatgttatgttttgtagtctgatgcttctggagttttattaagaacgaaggctatgttcatttgcaagagttggaaacacagctgttgcgcacgggaaacggagcggtccattagcacattattaattaagtattagccaatttcttttcaaaaatggatcaatatgatttttttaaagcaacattcgtatagaaactttttgcaaaaaacgcactgtttaacaatttgaataacgtgggcatggaatacaagagagatgggttgggaacatagagaaaaaaactcagcctaactggaattgcaaaaatgctctatacccgaaagtcaaaactagtgctacagaacctgtgatacatctcacatattataaaatctaatctacgtgactagcattctcttctggaaataattaatagttttctcttatcttttccattttttaacacgttgtttcatttttcctcataatttacccttttatgtctccatgagtgagtgaattttgattaaaatttctcacattagattactgtgtcaatcctgccaaattgtttgtgaatattagtgactaattgcaccaaatttggacaaggcaagcctagaaacactgcatgagtaaacgagttgttgcattggtccggataaacaaaagttgttgcattggtccggatgaactaaacagttcaatgtttactaaactttgctatggaccttcaactttatgaaagcataaaagcatagtttgttggaaaaataaactggaatgtttatgtgccag
>LOC_Os12g01140.2|intron position:10|intronpair349-1
gtcagattaaagcatcactctttgattcatcatatatgtgcttgcagttctaacagtaacccatgctcacattcag
>LOC_Os11g01140.1|intron position:10|intronpair349-2
gtcagattaaagcatcactctttgattcatcatatatgtgcttgcagttctaacagtaacccatgctcacattcag
>LOC_Os12g01160.1|intron position:1|intronpair350-1
gtctcctgtcactgctttcttctcttttctttccctgtaattaagtctcacccctagccctggatacgtttgtttcag
>LOC_Os11g01154.1|intron position:1|intronpair350-2
gtctcctgtcactgctttcttctcttttctttccctgtaattaagtctcacccctagccctggatacgtttgtttcag
>LOC_Os12g01160.1|intron position:2|intronpair351-1
gtatgtatgcctacctacactacatcaacgcattctgcatccaagctacccaattgatgatgactacgctagcatctccataatttgttctatag
>LOC_Os11g01154.1|intron position:2|intronpair351-2
gtatgtatgcctacctacactacatcaacgcattctgcatccaagctacccaattgatgatgactacgctagcatctccataatttgttctatag
>LOC_Os12g01160.1|intron position:3|intronpair352-1
gtacttctccctacaggcctgcatttccgtttcttaattcaacctcaaactacctacttgtccaccctttttcataataaatatatgaactaatgtggtaaattgtatttactcactctgatactgttgaaccagtcccctgtattatggaaatgcttccacacatggatgatccttgtagacgcttttacatttctgctaatagaaatggaggggtacccacccttttgatcaaacaaaaagaaacttgaaatgcttgggctcctaattaaacttagtcatgagttttactggaagctattttgctgcttcacagctaaatgttacagtgctgtttcatttaattaatgggagtgcctcgcactaaacaattatctaaaaaattaacagtaaggaacaggacaatctcaactgtttcattatactgctgctattttgtttactgtggtatcag
>LOC_Os11g01154.1|intron position:3|intronpair352-2
gtacttctccctacaggcctgcatttccgtttcttaattcaacctcaaactacctacttgtccaccctttttcataataaatatatgaactaatgtggtaaattgtatttactcactctgatactgttgaaccagtcccctgtattatggaaatgcttccacacatggatgatccttgtagacgcttttacatttctgctaatagaaatggaggggtacccacccttttgatcaaacaaaaagaaacttgaaatgcttgggctcctaattaaacttagtcatgagttttactggaagctattttgctgcttcacagctaaatgttacagtgctgtttcatttaattaatgggagtgcctcgcactaaacaattatctaaaaaattaacagtaaggaacaggacaatctcaactgtttcattatactgctgctattttgtttactgtggtatcag
>LOC_Os12g01160.1|intron position:4|intronpair353-1
gtagtgctttaaacatgaacaaaattctgattagaaccgtctttgtcttccacatatatttataaactctctctttag
>LOC_Os11g01154.1|intron position:4|intronpair353-2
gtagtgctttaaacatgaacaaaattctgattagaaccgtctttgtcttccacatatatttataaactctctctttag
>LOC_Os12g01160.1|intron position:5|intronpair354-1
gttagtacatcagatctttggtccttaacagtggtcgacagggtttctaatttcatatgcaatttactccagttgtgtactctaaatgtttataccaatctactgcttgaagcttctggcatcgtaatactagactagtctagaattagaatcaggggcgtttgtctcataagcacaagtcataggggcggctttgttagacgactgatcagtgaacacaagaatttgtttctgcatcaaaagtatcacctgtgatatcataaagttttgaaacatcatgtagttccgaaagaagaaaccctgcatggaagtttgaaagaccaatcgtttctttgtgctaccatgtatcatgtcgtttatgtcaattacttagcatggttttcatagacagtatttaacacaatgctattttgttaagtag
>LOC_Os11g01154.1|intron position:5|intronpair354-2
gttagtacatcagatctttggtccttaacagtggtcgacagggtttctaatttcatatgcaatttactccagttgtgtactctaaatgtttataccaatctactgcttgaagcttctggcatcgtaatactagactagtctagaattagaatcaggggcgtttgtctcataagcacaagtcataggggcggctttgttagacgactgatcagtgaacacaagaatttgtttctgcatcaaaagtatcacctgtgatatcataaagttttgaaacatcatgtagttccgaaagaagaaaccctgcatggaagtttgaaagaccaatcgtttctttgtgctaccatgtatcatgtcgtttatgtcaattacttagcatggttttcatagacagtatttaacacaatgctattttgttaagtag
>LOC_Os12g01160.1|intron position:6|intronpair355-1
gtacgtaatgctactctcttcttgaattgctgttggattacacagaatgaaacaaatgtaggtcctatcatatatgagggagaaatgaattgttttcgtacag
>LOC_Os11g01154.1|intron position:6|intronpair355-2
gtacgtaatgctactctcttcttgaattgctgttggattacacagaatgaaacaaatgtaggtcctatcatatatgagggagaaatgaattgttttcgtacag
>LOC_Os12g01170.1|intron position:1|intronpair356-1
gtacaaatcccccatccctcttcttctcttctcttgctcacctttctgcggatctgactcactacttgcggatctcaatctccggcccgccggaattgcttctcttcactgtttattgcttcctctcaccttcgacttccatgcgccgcacttgttgaaggaattttctcgtcttgacaaagtctactgctctatttaggtttcaatttgttaaacaaaaagggatctcacgcttgccctacttttgtttgcattgtcaattagagtgcaaaatgttgatctacacacatgccattcctcgtgtgccaagattctagacatctgctatttaa-tttttttgttaaatctatgtccgaaatttagataatagtattatccttgaggaaggaagtggatagctctacttttcctcatctgttgaagccaggttataaagccatgtgctctcttcagtttcaagaaccattacattacattacatacgaaaaccctcctattaccataaggcgtgatcttgtcttgcactcttgcttgagtag
>LOC_Os11g01170.1|intron position:1|intronpair356-2
gtacaaatcccccatccctcttcttctcttctcttgctcacctttctgcggatctgactcactacttgcggatctcaatctccggcccgccggaattgcttctcttcactgtttattgcttcctctcaccttcgacttccatgcgccgcacttgttgaaggaattttctcgtcttgacaaagtctactgctctatttaggtttcaatttgttaaacaaaaagggatctcacgcttgccctacttttgtttgcattgtcaattagagtgcaaaatgttgatctacacacatgccattcctcgtgtgccaagattctagacatctgctatttaattttttttgttaaatctatgtccgaaatttagataatagtattatccttgaggaaggaagtggatagctctacttttcctcatctgttgaagccaggttataaagccatgtgctctcttcagtttcaagaaccattacattacattacatacgaaaaccctcctattaccataaggcgtgatcttgtcttgcactcttgcttgagtag
>LOC_Os12g01170.1|intron position:2|intronpair357-1
gtttgccttcttttctacccagaagttcagattgtttcccatgctgcttcaaaaataatttatctcatatgtatgattctctagattccttttttggagatttgttttcataccattctgtgaatttgcagcttgccaaaatgccaccattgtgccaaagtagcatctttattcgcttcatctttctcttctacgcttatgaaagaaccttttttctatcctgctgatgattagttagtctttgcctttcatttctgctgcatagtttcttcttcggttataattgatttacgtcgaacattttctactgctctcag
>LOC_Os11g01170.1|intron position:2|intronpair357-2
gtttgccttcttttctacccagaagttcagattgtttcccatgctgcttcaaaaataatttatctcatatgtatgattctctagattccttttttggagatttgttttcataccattctgtgaatttgcagcttgccaaaatgccaccattgtgccaaagtagcatctttattcgcttcatctttctcttctacgcttatgaaagaaccttttttctatcctgctgatgattagttagtctttgcctttcatttctgctgcatagtttcttcttcggttataattgatttacgtcgaacattttctactgctctcag
>LOC_Os12g01170.1|intron position:3|intronpair358-1
gtaacagtttgccatatctcataaatcttggatggatatgtccaaaatcaacatctgctaatgctgctattgattgttggctgttgcatttgtaaatcag
>LOC_Os11g01170.1|intron position:3|intronpair358-2
gtaacagtttgccatatctcataaatcttggatggatatgtccaaaatcaacatctgctaatgctgctattgattgttggctgttgcatttgtaaatcag
>LOC_Os12g01170.1|intron position:4|intronpair359-1
gtactcttgctaactcagagtctcaggcagacagtatataaatgtatatggaaatctttctgtttatggaattttgatttgattaaaatccctgtgttgcaacaggattttaattaaagaaaattattattaacccattattaccatcatttcctgcatacttttttcttttaataaaatgtaaggaattggtaatggaggtggttgacatgtggaccctttggtcctacttgacctttttctttttcaaatagtagagagttggtggtgggaggggtggcagattcaccactcaccaccaccactactctcttttataagagtaagtaaagatatccacatttttctttcgctgttcttgagcccatgaattagctatcaacacttctattagtgatactagtaaaatgtccttgtgttgcatagatttcaactagctatactatgtataaaatataaaatacaatagataaataattatcgctaaaacttattcacttgattaaatgagacgaaatgagcacctatgtatacttgtatacagatatacaatacttttctatggaatttctacaaataatacacacaaggctacatattttttaaccacgaaaaatctagagtgaggtgggtgtagaacctatcataaccccaaactctctgtttctcttactcttctaaaagaaaatgcatttttacatatcttagttttaatctttatttgcttatattgcctgattttggttacttgaattgctacattgagcag
>LOC_Os11g01170.1|intron position:4|intronpair359-2
gtactcttgctaactcagagtctcaggcagacagtatataaatgtatatggaaatctttctgtttatggaattttgatttgattaaaatccctgtgttgcaacaggattttaattaaagaaaattattattaacccattattaccatcatttcctgcatacttttttcttttaataaaatgtaaggaattggtaatggaggtggttgacatgtggaccctttggtcctacttgacctttttctttttcaaatagtagagagttggtggtgggaggggtggcagattcaccactcaccaccaccactactctcttttataagagtaagtaaagatatccacatttttctttcgctgttcttgagcccatgaattagctatcaacacttctattagtgatactagtaaaatgtccttgtgttgcatagatttcaactagctatactatgtataaaatataaaatacaatagataaataattatcgctaaaacttattcacttgattaaatgagacgaaatgagcacctatgtatacttgtatacagatatacaatacttttctatggaatttctacaaataatacacacaaggctacatattttttaaccacgaaaaatctagagtgaggtgggtgtagaacctatcataaccccaaactctctgtttctcttactcttctaaaagaaaatgcatttttacatatcttagttttaatctttatttgcttatattgcctgattttggttacttgaattgctacattgagcag
>LOC_Os12g01170.1|intron position:5|intronpair360-1
gtaacagcttactactattcagctattcaatttgcagatatttgttgtttcctcaaaacacaggtaacatttccttgcaactcgcag
>LOC_Os11g01170.1|intron position:5|intronpair360-2
gtaacagcttactactattcagctattcaatttgcagatatttgttgtttcctcaaaacacaggtaacatttccttgcaactcgcag
>LOC_Os12g01170.1|intron position:6|intronpair361-1
gtaaattataatttttttctcggtttgtttattttatgctagagtgctcctctaaagctagcgctttggacattcag
>LOC_Os11g01170.1|intron position:6|intronpair361-2
gtaaattataatttttttctcggtttgtttattttatgctagagtgctcctctaaagctagcgctttggacattcag
>LOC_Os12g01170.1|intron position:7|intronpair362-1
gttggaactattgcctttcttctttgcaccttccctttttgcctggccatttgtttctgatcatagaatatctgtttccag
>LOC_Os11g01170.1|intron position:7|intronpair362-2
gttggaactattgcctttcttctttgcaccttccctttttgcctggccatttgtttctgatcatagaatatctgtttccag
>LOC_Os12g01220.1|intron position:2|intronpair363-1
gtacaagatttctttcacagctactaaatgcttccggcaactgaaaaacctctatgcttctggcag
>LOC_Os11g01220.1|intron position:2|intronpair363-2
gtacaagatttctttcacagctactaaatgcttccggcaactgaaaaacctctatgcttctggcag
>LOC_Os12g01220.1|intron position:6|intronpair364-1
gtaatctattatgctctttcatacatattcactaatgttgcttcttgttttctcagtgatatgaaaataacgtgatatttttacagctactttgatgtatcaatatatttctcttacactttaagtgtttacttgcatctaaccagacgttacaaattagttacctgaaagcgcattaaaaaaatagcggtgaatgatttgtgtgtaataattgcatttgtgggttactggatgatgaggtggtgtgaaaattgtttgaaacaagagatgggcatcctacaaaatgtatgtctgagttggtacaaaattttattctcattcttggagaaattttactttggccatcctacaaagtgtatgcctatgttttatgagattttttttttttttgtgaaaatctccatacctcatttttgactaattatttcag
>LOC_Os11g01220.1|intron position:7|intronpair364-2
gtgatctattatgctctttcatacatattcactaatgttgtttcttgttttctcagtgatatgaaaataacgtgatatttttgcagctactttgatgtaccaatatatttctcttgcacgttaagtgtttacttgcatctaaccagacgttacaaattaattacctgaaagcgcattaaaaaaataacggtgaatgatttgtatgtaataattgcatatgtgggttactggatgatgaggtggtgcgaaaattgtttgaaacaagagatggccatcctacaaaatgtatgtctgagttggtacaaaattttattctcattcttggagaaattttactttggccatcctacaaagtgtatgcctatgtttcatgag-----ttttttttttgtgaaaatctcaatacctcatttttgactaattatttcag
>LOC_Os12g01220.1|intron position:7|intronpair365-1
gtataagcagcctgtggatccaaaaagcagattccatctaacaaagcagctgccaaccaatttctctgctgcttccag
>LOC_Os11g01220.1|intron position:8|intronpair365-2
gtataaacagcctgtggatccaaaaagcagattccatctaacaaagcagctgccaaccaatttctctgctgcttccag
>LOC_Os12g01220.1|intron position:8|intronpair366-1
gtatgtctgcatcgaatatttgaatgtacaaagttagtcatctacaattatatattgcattgatagcgtgtcattcttatatttctgcag
>LOC_Os11g01220.1|intron position:9|intronpair366-2
gtatgtctgcatcgaatatttgaatatacaaagttagtcatctacaattatatattgcattgatagcgtgtcattcttatatttctgcag
>LOC_Os12g01220.1|intron position:9|intronpair367-1
gtcagtttacttgcatcatggacattttgagcttgtcaggttgtcatttacatgagtaggttgtcgtgtgtcttacacaactgcttgtttttgttctatttgtatgggcccagtccagtgttcttaggagaggttgagctcggtttatgcccc-gaaataaattttatgatatgcaacatgaattgccaccctaatcggctaacctgaagtttacctcgccgtacaagtttgattgagtcttctgctgtgaggcttatacctgagtttacgtatgttttgacag
>LOC_Os11g01220.1|intron position:10|intronpair367-2
gtcagtttacttgcatcatggacattttgagcttgtcagattgtaatttacatgagtaggttgtcgtgtgtcttacacaactgcttgtttttgttctatttgtatgggcccagtccagtgttcttaggagaggtcgagctcggtttatgcccctcaaataaattttatgatatgcaacatgaattgcca-cctaatcggcttacctgaagtttacctcgccgtacaagtttgattgagtcttctgctgtgaggcctatacctgagtttacgtatgttttggcag
>LOC_Os12g01220.1|intron position:10|intronpair368-1
gtatgcctttctgaaatttagaagtatgggatgaaatttcttcaaacatatgtagagcgtttgccttattgtttcagtcagtcagtgtatgcattacatgtagatgtagtaaacgaagatgcatcgctggttctttttgcgtaggatcacttcttgccattgctggtaacaaaagtgaagttaagtaggttgattgatgaagagccattccttgtgatgg-------tcctgcag
>LOC_Os11g01220.1|intron position:11|intronpair368-2
gtatgcctttctgaaatttagaagtttgggatgaaatttcttcaaacatatgtagagcgtttgccttattgtttcagtcagtcagtttatgcattac------atgtagtaaacgaagatgcatcgctggttctttttgcgtaggatcagttgttgccattgatggtaacaaaagtgaagttaagtaggttgattgatgaagagccattccttgtgatggtgtgatctcgtgcag
>LOC_Os12g01370.1|intron position:3|intronpair369-1
gtttgtcactccttcagatcacctcctctcttactaatttcttctcatctctcgcccatcctacaattgcttgcacttctcaacttcattccactcctagtactatccttaattatgcttgtctcaatccatcgcccgtacaacaattacaacccttttgaaaaagatacaccaattacatttgcttaattcgcggtactac---tactatcatatatagtaccaaaactgtatatatgactttcgcaaatatactccgtattcttcgctagcgtgtccaactggggcgtttggcaggacgggaaaggacaggacagccaaacgaacagtaagtattatgcgacatgctcacctgcaattgcat---taataataatgcagatggagagaagggcacatgaccactgcagcagaccacaacgatccaccctgcttgttgcaaaatatcagccttcctttgtggtccgtgaa---tagtaataccaacaagattgagacagtagatctggctcacgtgcctttgctgctaaattattcaccagggatcccagatgcgaatcggatcactttttgatccgtagctcagcgtcagatcgaatatcatattacacatcacgtgatttgattcataacatatatatatatatatatatatgctaattaagttgtaggttcatttgaataaggccgccagggtagcataagcatctgctcagctttattgactgaataagaaaataacgagaggctgaatgagtt---ttttgcttgtcacctgtatataagctggctctcaacatatagatacgtactctataatctgcttaaatttttatatatgcttttgcaatttgtttgagcag
>LOC_Os11g01340.2|intron position:2|intronpair369-2
gtttgtcactccttctgatcacctcctctctt---aatttcttctcatctctcgcccatcctacaattgcttgcacttctcaacttaattccactcctagtactatccttaattatgcttgtctcaatccatcgcccgtacaacaattacaacccttttgaaaaagatacaccaattacatttgcttaattcgcggtactactagtactatca------------------tatatatgactttcgcaaatatactccgtattcttcgctagcgtgtccaactggggcgtttggcaggacgggaaaggacaggacagccaaacgaacagtaagtattatgcgacatgctcacctgcaattgcattaataataataatacagatg--gagaagggcacatgaccactgcagcagaccacaacgatccaccctgcttgttgcaaaatatcagctagcctttgtggtccgtgaatggtaataataccaacaagattgagacagtagatctggctcacgtgcctttgctgctaaattattcaccagggatcccagatgcgattcggatcactttttgattcgtagctcagcgtcagatcgaatatcatattacacatcacgtgatttgattcataac--------------atatatatgctaattaagttgtaggttcatttgaataaggccgcccgggtagcataagcatctgctcagctttattgactg--------aataacgagaggctgaatgagttttgttttgcttgtcacctgtatataagctggctctcaacatatagatacgtactctatgatctgcttatatttttatatatgtttttgcaatttgtttgagcag
>LOC_Os12g01370.1|intron position:4|intronpair370-1
---------gtaagtctctgaatgtcctcctcacccggcaactccacgcaattgtgctgaatgaatgactcaactgaaaccgaactgaatctgta-tcccca----aaagaaagaaagacaactgaatcttctatacggatgcttgaatgtgctgcag
>LOC_Os11g01340.2|intron position:3|intronpair370-2
gtctacctcgtaagtctctgaatgtcctcctcacccggcaactccacgcaattgtgctgaatgaatgactcaactgaaactgaactgaatctgtattccccaaaagaaagaaagaaagacaactgaatcttctatacggatacttgaatatgctgcag
>LOC_Os12g01370.1|intron position:5|intronpair371-1
gtaagatacac---------tattcactattaatcctctgcttttgcttctaagaaactccatcatatttatgggatatctaactgaaactgtacccaaaagctagatatctgatatgcgttgtctgcattcaaaacag
>LOC_Os11g01340.2|intron position:4|intronpair371-2
gtaagatacacttacctgattattcact-----tcctctgcttttgcttttaagaaactccatcatatttatgggatatctaactgaaactgtacccaaaagctagatatctgatatgtgttgcctgcattcaaaacag
>LOC_Os12g01370.1|intron position:7|intronpair372-1
gtaagtacactgccagcattattcacctctgctagatagtatgtatgtacggtgcactgttaccaagttcactgagtactgaaacaattgccttgttttgatgggaacaaaaaaacag
>LOC_Os11g01340.2|intron position:6|intronpair372-2
gtaagtacaccgccagcattattcacctctgctagatagtatgtatgtacggtgcactgttaccaagttcactgagtaatgaaacaattgccttgttttgatgggaa-aaaaaaacag
>LOC_Os12g01430.1|intron position:3|intronpair373-1
gtagctgcctcttattattattagtattactagtctagccagtactgtgcctctctgctcaaagcatcaaacgatatgctgcatagattgaattttcgcttttcggttatgcttttcgctttaaccttgcaactacaacatatttgcatgtatttgcaaaggctattctaggttggctgtttgatgaaattcttacatactccctttatgtcag
>LOC_Os11g01420.2|intron position:1|intronpair373-2
gtagctgcctcttattattat---------tagtctagccagtacggtgcctctctgctcaaagcatcaaacgatatgctgcatagattgaatttt-------------ggcttttcgctttaaccttgcaactacaacatatttgcatgtatttgcaaaagctattctagattggctgtttgatgaaattcttacatactccctttatgtcag
>LOC_Os12g01430.1|intron position:4|intronpair374-1
gtgacattttcctttcttaacacttggcatataatacaatccacaccattcctttgaattatgagctcttacttgatgtatgttttctgtatttag
>LOC_Os11g01420.2|intron position:2|intronpair374-2
gtgacattttcctttcttaacacttggcatataatacaatccacaccattcctatgaattatgagctctttcttgacgtatgttttctgtatttag
>LOC_Os12g01430.1|intron position:5|intronpair375-1
gtagtctcctcatccaatggcttgcactttatacttatacatgatgactgcctatgcttgatatgagctttttttttgccatatattccactgcag
>LOC_Os11g01420.2|intron position:3|intronpair375-2
gtagtctcctcatccaatggcttgcactttatacttatacatgatgactgcctatgcttgatatgagc-atttttttgccatatattccactgcag
>LOC_Os12g01430.1|intron position:6|intronpair376-1
gtattcaagttatcctttctatttatgtacctctgttcatggcttgttttctcagtaaacaatctagaatgaccatgcttatcgagatttatgctgacgttaccaatgacaatgttaagctctttggtgattttaggaatgaaagtagtaggatttacagtaacttgtggaaaattaagtcaaaagcactttgacagtgttaagctctttggtgattttgttttagctgtggtgtctgcaatgcaca--atgtctggaataactattcactctctcttcttcataaaacatggtttactaaatttagaacctgatgatatgtcag
>LOC_Os11g01420.2|intron position:4|intronpair376-2
gtattcaagttatcctttctatttatgtacctctgttcatggcttgttttctcagtaaacaatctagaatgaccatgcttatcgagatttatgctgacgttaccaatgacaatgttaagctctttggtgattttaggaatgaaagtagtaggatttacagtaacttgtggaaaattaagtcaaaagcactttgacagtgttaagctctttggtgattttgttttagctgtggtgtctgcaatgcacaatatgtctggaataactattcactttctcttcttcataaaacatggtttactaaatttagaacatgatgatatgtcag
>LOC_Os12g01430.1|intron position:7|intronpair377-1
gttagcagtttccctacattttttgtgcgcgtgttggaaatcaccaagcgaaatggttgtaaagtttggcctggttgatgcag
>LOC_Os11g01420.2|intron position:5|intronpair377-2
gttagcagtttctgtacattttttgtgcatgtgctggaaattaccatgtgaaatggctgttaagtttggtctggttgatgcag
>LOC_Os12g01480.1|intron position:1|intronpair378-1
gtcacctcacctcttcttccttcacctactgt------------tcacttcagctctctgtagcatgatatgacaagtgtgtttagatccctattagctgccggcaattttccaaaagtacaccattaatttgttggctaattgaggtgtttgtgtcagatccagtgttagtcacatcacatataatactgcagca--------------aattgtgtttcgtatttgctgattcttaactgggagtatctc---cttgccgtccatcttcag
>LOC_Os11g01450.1|intron position:1|intronpair378-2
gtcacctcacctcttcttccttcacctactctcttaacggttgctcacttcagctctctgtagcatgatatgactagtgtgtttagatccctattagctgccggcaaatttccataagcacaccattaatttgttggttaattgaggtgtttgtgtcagatcctgtgttagtcacatcacatat-atactgcagcatgtctttccgcagcaatta-----------tgctgattcttgactg---gtatgtcgggctt---gtccatcttcag
>LOC_Os12g01480.1|intron position:2|intronpair379-1
gtaaaccagatcgatcgagttccagaccaacaatatactagcagtatctttaattttgtcatagtcatagtcataccaagtgtgtttctgccttcctgacaacgtactcttcctgattgcag
>LOC_Os11g01450.1|intron position:2|intronpair379-2
gtaaaccagatcgatcgagttccagaccaacaatatactagcagtatctttaattttgtcat-gtcatagccataccaagtgtgtttctgccttcctgacaacgtactcttcctgattgcag
>LOC_Os12g01480.1|intron position:4|intronpair380-1
gtatggccttagct-------------tgaagttg-aaattttctgctgat------actcttctatcgattttgggctgctcttttcattcatcaagtgaaaagtttcagacatcaaccgaattctctgcgttgcttctttcag
>LOC_Os11g01450.1|intron position:4|intronpair380-2
gtacggccttagcttcatctaatctcctgcagttgaaaattttctgctgatactgacactgttctatcgattttggactgctcctttcattcaccgagtgaaaagtttcagacgtcaactgacttctctacactgcttctttcag
>LOC_Os12g01480.1|intron position:5|intronpair381-1
gtaagcaacaagc-----tatttaatag------caacatttctactgaagtcttggtagctgttaatctgaaactactggagtatttgccag
>LOC_Os11g01450.1|intron position:5|intronpair381-2
gtaagtaacaagttggagtatctaataggctaccctacatttctattgaagtcttggtagctgttaatctgaaactgctggagtacttgctag
>LOC_Os12g01500.1|intron position:1|intronpair382-1
gtatgcgcttcctactgaaaatctctcctttctagtataaaattgaacatccatgtt---atgattacttactttgcttgagtttctaaaaggattagaccgaacaatcttccttcgcattaggaacaagagtaaacctagccaattccaacgaaaataagtgttttttttttcacatggaaataaggcaatgttgtaccataattttgatctcagcagacaacaggtgttaatttgttatgctggtaccatgactttgatgatgaacatgagtaggaaaattttaagcgcatctcttagtcaatcaatgcgatttgtttcgataaaattcaatgtgtcaatgttgcttttaggtggaaatcacacagctctctttaaggactactctaaaatgcgcatatggttatattagttgcttcaattacactagtttgattgcttggagaataaagaataactcgtccactgcagtttctttgttttttctaatgcaattttactagtgaaccatgaatcgagtttcataacctactttgctgggagtagaaaatgccatgatggccaatatctgctgcatgatttcaattgcttttcaaatcttcttgtgtcatccgcataattccttttgaatttattgcag
>LOC_Os11g01490.1|intron position:1|intronpair382-2
gtatgcgcttcctactgaaaatctctcctttctagtataaaattgaacatccatgttgacatgattacttactttgcttgagttactaaaaagattagaccaaacaatcttgcttcgcattaggaacaagagtcaacctagccaattccaacgaaaagaagtg-ttcttttttcacatggaaatgaggcaatgttgtaccataattttgatctcagcagacaacaggtgttaatttgttatgctggtaccatgactttgatgatggacatgaatagggaaagtttaagcccatctcttagttaatgaatgcgatttgtttcgaaaaaattcaatgtgtctatgtcgctttttggtggaaaccacacagctctctttaaggacta--ctaaaatgcgcatatggttatactatttgcttcaattacactgctttgattccttggagtataaagaacaactcgtccactgcagtttctttgttttttctactgcaattttactagtgaaccatgaatcaagtttcataacctactttgctgggagtag--aatgccatgatggctaatatctgctgcatgatttcaattgcttttcaaatcttcttgtgtcatccatataattccttttgaatttattgcag
>LOC_Os12g01500.1|intron position:2|intronpair383-1
gtatattgaacaactttacctttgtgttctatatctgccacttccttgaaaggggaaatcacatgacttgctccatagtttttgcctgttaaaagcagtttattcttcatgtgtgatatgaatcatgacactaaagtaccaaagacttctggaattaaatgttttgttcaagcattccaaattctttcgtggcatttccctttctttttagtctctgcagaaaccaacaactttgcctttgaacggcacaacttggtatctctgtttataatatctaatgtgctcgacatctgaatttttttcatattaaacaactgttctgattcaagcctaaactactagagctagcaggaatcatattgttcttttttcactggcatcactcattttattcacattatatcag
>LOC_Os11g01490.1|intron position:2|intronpair383-2
gtatattgaacaactttatctttgtgttctatatctgccacttccttgaaaggggaaatcacatgacttgctccatagtttttgcctgttaaaagcagtttattcttcatgtgtgatatgaatcatgtcattaaagtaccaaagacttctggaattaaatgttttgttcaagcattccaaattcttttgtggcatttccctttctttttagcctctgc--------actacttcgcctttgaatggcacaacttggtatccctgtttgtaatatctaatgtgctcgacatctgatttttttttatattaaacaactgatctgattcaagcctaaattactagaactagcaggaatcatattgttcttttttcactggcatcactcattttattcacattatatcag
>LOC_Os12g01520.1|intron position:1|intronpair384-1
gtacgccttaattagcttcccaaagcccctcatctactctacatacagatcgaccttattgagtaaaggggcaacttgtcttcaattaccactttcctgccacaatcgatcttatctattatagacccgtagacagtt-atcgatatcacttgtgcacaagttgatctttcgctactcattattatcaaattttatctcaatgcgtgctttacgatctccatgctgggttactgccctcagttccgcaagttctacatcttgttactagaaatatgaagcgtggtagcgtgtgcttcctattaactgattcttcaattttaagatttgtaaacaatgattataggagcagctcaaattgtcaaacacattgacgctcttgactcttgagtccattctttgaaccagagtttaaacttttcccagttgtgctggggtgctcttacccccttattacattttaggagcttgcatcatacaacaaatctgtgttagttctggtcagtcccctgtgctatgcaataagctaagatgcttgagacttggcatataatgcttaaccactcagaatgcaatgtctaccttgtgaaattgggagaccttttgaggattcaaatcacatgattgtacaagtttttggctttgcctttttcatactttcagatatgctgttgaaatttacttaatgccaatgtcttcctgcag
>LOC_Os11g01510.2|intron position:1|intronpair384-2
gtacgccttaattagcttcccaaagcccctcatctactctacatacagatcgaccttattgagtaaaggggcaacttgtcttcaattaccactttcctgccacaatcgatcttatctattatagacccgtagacagttaatcgatatcacttgtgcacaa-ttgatctttcgctagttattattatcaaattttatctcaatgcgtgctttacgatctccatgctgggttactgccctcagttccgcaagttctacatcttgttactagaaatatgaagcgtggtagcgtgcgcttcctattaactgattcttcaattttaagatttgtaaacaatgattataggagcagctcaaattgtcaaacacattgacgctcttgactcttgagtccattctttgaaccagagtttaaacttttcccagttgtgctgtggtgctcttacccccttattacattttaggagcttgcatgatacaacaaatctgtgttagttctggtcagtcccctgtgctatgcaataagctaagatgcttgagacttggcatataatgcttaaccactcagaatgcaatgtctaccttgtgaaattgggagaccttttgaggattcaaatcacatgattgtacaagtttttggctttgcctttttcatactttcagatatgctgttgaaatttacttaatgccaatgtcttcctgcag
>LOC_Os12g01520.1|intron position:2|intronpair385-1
gtatgtgagcatgcagttgatttgtgatctccttccttgctgtttgtttcttctacttcatcgtgtatgcctgttaatcttagatttcaagtagtcgtttcacttgtacttcagtccatgtgagctgcaagtctgtgactacaggctgtgcatctt-ttatttgatcttagtctaggaattgttgctactcttcatagaaagtatggaaattctttataggcaatacagtgcggtttcacaatttactaaatatatgtttgaatgaagaaataaagtcaacaattatgtataaggaagtgcacaatcaaggtatgcaaaatagtatttacacaccaaatttcatggagtttaggattaactatgcatgtgtatcactactagcttcctcaaattcctcttctgcttgatatttggaatagcataaaggttcgttgcattcattaggccttcagccctcaggtttctgtggtattatcgcctttttcctttgattgcttgatttttgtcaaagaaacatcttttacattcattggaactccatatttaatatttagcaacagtgcaacacatactatttaaacttagtgaatttggtcttagtagttagtgttatcatcgtattcccacacaatagctctattaaatttgtgccaattactgataagaaaaattaagagtaaagctgtagtagttccacatcatctcagtagactacagagacaatcgtgtgagtctgctttaattttgtggcatggcagtaaatccttcatactaatatggcctgcaaaaggtctgtagtagttcaagataatatttcagagccatctttctgttttgagcaatgactgtctctttgtattgcatattttcttattcttggaataaccatttccatgtgaacatacag
>LOC_Os11g01510.2|intron position:2|intronpair385-2
gtatgtgagcatgcagttgatttgtgatctccttccttgctgtttgtttcttctacttcatcgtgtatgcctgttaatcttagatttcaagtagtcgtttcgcttgtacttcagtccatgtgagctgcaagtctgtgactacaggctgtgcatcttgttatttgatcttagtctaggaattgttgctactcttcatagaaagtatggaaattcttt-taggcaatacagtgcggtttcacaatttactaaatatatgtttgaatgaagaaataaagtcaacaattatgtataaggaagtgcacaatcaaggtatgcaaaatagtatttacacaccaaatttcatggagtttaggattaactatgcatgtgtatcactactagcttcctcaaattcctcttctgcttgatatttggaatagcataaaggttcgttgcattcattaggccttcagccctcaggtttctgtggtattatcgcctttttcctttgattgcttgatttttgtcaaagaaacatcttttacattcattggaactccatatttaatatttagcaacagtgcaacacatactatttaaacttagtgaatttggtcttagtagttagtgttatcatcgtattcccacacaatagctctattaaatttgtgccaattactgataagaaaaattaagagtaaagctgtagtagttccacatcatctcagtagactacagagacaatcgtgtgagtctgctttaattttgtggcatggcagtaaatccttcatactaatatggcctgcaaaaggtctgtagtagttcaagataatatttcagagccatctttctgttttgagcaatgactgtctctttgtattgcatattttcttattcttggaataaccatttccatgtgaacatacag
>LOC_Os12g01520.1|intron position:4|intronpair386-1
gtaagttagcacatctcttgagcacctttagcttattacgcatagggggtgaagctgtgtacatctgcttgaatttcattattgcaatatgcaagaatattccaaaatttaaattttgcaactaaagcatttgctttttgattgttgtttgcattttgcagcaactgacatacactttgcattttgtttgtattgattgttcatcttag
>LOC_Os11g01510.2|intron position:4|intronpair386-2
gtaagttagcacatctcttgagcacctttagcttattacgcatagggggtgaagctgtgtacatctgcttgaatttcattattgcaatatgcaagaatattccaaaatttaaattttgcaactaaagcatttgctttttgattgttgtttgcattttgcagcaactgacatacactttgcattttgtttgtattgattgttcatcttag
>LOC_Os12g01520.1|intron position:5|intronpair387-1
gttagtttcaatttttttccctgataagttcgagagagtaaatgtgattttgttttccttagcttttcctttgtagccaatcatgcacctctaggatgaacacccttatgaccctaaagagtttcacaaattgtgttagctttgagagttggttttctaagccgcattcatgtacgtgcag
>LOC_Os11g01510.2|intron position:5|intronpair387-2
gttagtttcaatttttttccctgataagttcgagagagtaaatgtgattttgttttccttagcttttcctttgtagccaaccatgcacctctaggatgaacacccttgtgaccctaaagagtttcacaaattgtgttagctttgagagttggttttctaagccgcattcatgtacgtgcag
>LOC_Os12g01530.2|intron position:2|intronpair388-1
gtaagccatcaccacccctca-ttagccatcaccaagtaggaaaattgtcacccatgtatcgataaattctgttccttcag
>LOC_Os11g01530.1|intron position:2|intronpair388-2
gtaagccatcacca-ccctcatttagtcatcaccaagtaggaaaattgtcactcatgtatcgacaaattctgttccttcag
>LOC_Os12g01530.2|intron position:3|intronpair389-1
gtaactttacctctgct-tcgtttggcacaccaggaaaactgtaggctgtaccactataatcatgcgcccaaatgctaaaactgccatgttcttctttgtcag
>LOC_Os11g01530.1|intron position:3|intronpair389-2
gtaactttacctctgctgccaattggcacaccaggaaaactgtacgctgtaccactataatcatgcacccaaatgctaatactgcaatgttcttctttgtcag
>LOC_Os12g01710.1|intron position:2|intronpair390-1
gtcagtgtgcattggtcaaatctgccggcccccatgttagactagccacaaggttctttttttttctttgttagcttctttatatatatagcttatgcaaattctttttttttatttacttgtgtatgtttgctagccatctatctgtaacttgcaagttagtatgcaaatgatttggtttaaaaatgccttatccaggagtgtattactgaatctggtaattttgctcagtaaccttaaagaaaaaagaagtggtcaagtgttggaatgttagtaatataaatggttgtttcaggtacctattcatgctggtgtcaacaaataacaatatactaggcaaaacactgtgcaaaattgaatggtggtgcggg-aaaaaaaatactacctccgtttttttaatagatgacactgttgatgttttgtcacacgtttgaacattcgttttattcaaaaaatttacgtaattataatttgttttgttgtgaattattttatcactcaaagtactataagcatgatttatatcttatacatttgcataaaatgttcacattcattcaataagtgaaatctttcttctgcag
>LOC_Os11g01630.1|intron position:3|intronpair390-2
gttagtgtgcattggtcaaatctgccggcccccatgttagactagccacaaggttcttttttttactttgttagcttctttatatatatagcttatgcaaattc---ttttttatttacttgtgtatgtttgctagtcatctatctgtaacttgcaagttagtatgcaaatgatttggtttaaaaatgccttatccaggagtgtattactgaatctggtaattttgatcagtaaccttaa--aaaaaagaagtgattaagtgttggaatgttagtaatatgaatggttgtttcaggtacctattcatgccggtgtcagcaaataacaatatact----aaaacactgtgcaaaattgaatggtggtgcgggaaaaaaaaatactacctccatttttttaatagatgatgctgttgacgttttgtcacacgtttaaacattcatcttattcaaaaaatttacgtaattataatttattttgttgtgaattgttttatcactcaaagtactttaaacatgatttatatcttatacatttacataaaattttcacatt---------agtgaaatctttcttctgcag
>LOC_Os12g01760.1|intron position:1|intronpair391-1
gtacttatgccttgcctcttcatctctctgttccatttcatttactgtatttcttcttgtacctagacgacagaaagggaaaaaagaattcccttttccccttccattcgcttcttgatttcaaggtcagg--tttttttgaggaaacttaatttagtgg--ttttttttcttgttctggtttgtgaatctgccggttctctgcacctgacatgaatattgcccacaaaataacattagcctatgatggcagaagcgctttggaaattggtctattcttgatctgcagatgctcttatctatacccaaaatgatctttgcctcaccttttcaattgtcagaacctgtagtaactagtagtacagtagtatccagattcctacttctcccgttgatttgttttatcatcattttttggttataggttaattatttgccctgcagtttagatcacactcatcagactaagaaaaaaatgttgtgcag
>LOC_Os11g01780.1|intron position:1|intronpair391-2
gtacttgtgccttgcctcttcatctctctgttccatttcatttactgtatttcttattgtacctagacgacagaaagggaaaaaagaactcccttttccccttccattcgcttcttgatttcaaggtcaggttttttttttaggaaacttaatttagtggttttttttttcttgttcttgtttgtgaatctgccggttctctgcacctgacatgaatattgcccacaaaataacattagcctatgatgacagaagcgctttggaaattggactattcttgatctgcagatgctcttatctatacccaaaatgatatttgcctcaccttttcaattgtcagaaccagtagtaa--------------------------ctacttctcccgttgatttgttttatcatcattttttggttataggttaattatttgccctgcagtttagatcacactcatcagactaagaaaaaattgttgtgcag
>LOC_Os12g01760.1|intron position:2|intronpair392-1
gtaatcatcaacccctatctttttcactgtgagcattgtgttagctaaatttgaatctggttaatatccttgtttatcgtcttctgctctgagtatattcagttagcttctcatgtaaagtaggtttgcaatgctaatgttgtagggatactaacatgtatatacctcgtatattgtttggtacatttcaattcaggctatatggatattgcaactgaaacaatttggactaaatcattgttagccttcaacaataagagtatcacaagttcttgtaactgagagctgaaattatgtctgtactctttcag
>LOC_Os11g01780.1|intron position:2|intronpair392-2
gtaatcatcaacccctatctttttcactgtgagcattgtgctagctaaatttaaatctgattaatatccttgtttatcgtcttctgctctgagtatattcagttagcttctcatgtaaagtaggtttgcaatgctaatgttgtagggatactaacatgtatatacctcgtatattgtttggtacatttcaattcaggctatatggatattgcaactgaaacaatttggactaaatcattgttagccttcaacaataagagtatcacaatttctggtaactgagagctgaaattatatctgtactctttcag
>LOC_Os12g01760.1|intron position:3|intronpair393-1
gtaagtagcccactgtctagttttatcacctgaacaattggacataacttgagctcagtttatctacacttttcttgtggcag
>LOC_Os11g01780.1|intron position:3|intronpair393-2
gtaagtagcccactgtctagttttatcacctgaacaattggacataacttgagctcagtttatctacacttttcttgtggcag
>LOC_Os12g01760.1|intron position:4|intronpair394-1
gttattccctacacattgcatatttgatttcctttccttccgtgataggtaccaagactaactaatagcctctctttcag
>LOC_Os11g01780.1|intron position:4|intronpair394-2
gttattccctacacattgcatatttgatttcctttccttccgtgataggagccaagactaactaatagcctctctttcag
>LOC_Os12g01760.1|intron position:5|intronpair395-1
gtattagcccattctgctgtaaaagaaataatcacaataccgtgtttccaattgtcttaataacatctcctcatcactgcag
>LOC_Os11g01780.1|intron position:5|intronpair395-2
gtattagcccattctgctgtaaaagaaataatcgcaataccgtgcttccaattgtcttaataacatctcctcatcactgcag
>LOC_Os12g01760.1|intron position:6|intronpair396-1
gtat--tactatatttcttttctggttatacaaagtaagatgctagtcggtttacttgtgtagaagaatt-aagtgcaaaatagttcaccattgtgttttggccatcttcattaactggtatgcagtttatttgaaagtagtgtctaataacaggtgcggtcttggcag
>LOC_Os11g01780.1|intron position:6|intronpair396-2
gtattctactatatttcttttctggttatacaaagtaagatgctagtcggtttacttgtgtagaagaattgaagtgcaaaatagttcacccttgcgttttggccatgttcattaactggtatgcagtttattagaaagcagtgtctaataacaggtgtggtcttggcag
>LOC_Os12g01916.1|intron position:1|intronpair397-1
gtaagtttctctctctccc--ctctctctcaggactcttctttggtctcaacaagaaccaag----gactgttcattccagcgcgataaccacagcttttggttcctctccacttt-----tggaaattgcttaggttatttactttactggagagcattcaccatcatacatgatgcattgatgcgcctgggatataactactactcctactacatttgttgccgaaacattacttgc---attatgtcatcttgatagagagctggttgctgggacgaaatctcaaaaattgctcttcccggcatcgtggtaatgctattttctgagttgtgctatgcttgctttggcccag
>LOC_Os11g01869.1|intron position:1|intronpair397-2
gtatgtttctctctctcccccctccctctcaacactcttctttggtctcaacaagaaccaagggaggactgttcattccaacgagctaaccgcaggttttggttcctctccactttttaaatggaaattgct-------------ttactggagagcattcaccatcatacatgatgcattgatgcgcctgggatgtaacta------ctactacatttgttgccgaaacattacttgcattattatgtcatcttgatagagagctggttgctgggacgaaatctcaaaaattgctcttcccggcatcgtggtaatgctattttctgagttgtggtatgcttgatttggcccag
>LOC_Os12g01916.1|intron position:2|intronpair398-1
gtaagtcactgtctgctctacttgtgttctcttttgtttaactcaacatgatggaatacctggggcctggggggacctgctggtgtagtacaagattagtaaaattgttgggatagtctacttatttcaatacagtgcctgcttttcaattcgcgcgaatctgaagaatgagatagtcgctcacttgataactccagaacgaatcagggctttcaagtttggatagagttaggtcctagagagcaagaagaga-ggtatttgcatagaagggattgtgaaagctttgctgtcagtcaccacggtcttattattatctgccgtcatgatctgtctgtatcttttcaggttcataattctactcaggtattatatgaatataacaggaaattggttgttaaagagcttctgaactcactcttcaccggtttgtgaaccatgaacaatgcaaacatcaaagtacacatattaagttttgtgatcatttccgagtccaagacctagataattttgatgctcttttggtcgagtccctaggaattaacgcctgactaaattagcatagtgctataatctcttacctggattctatgttcttgacacaccttaatatgttttccagcaagagactggcctgtgcaacacaggaagtcagcaactgaacctgagggaaatgcaccgagaagctgaccaccaccaccaccttctggcaacccttgcacgccaccgccgtcttgctgccgctgccaccctcttctcctccaccctccgcactgctcgtgccctcaactccctcctcgctgctatctgctcttccccagcgttcctccgctttgcccctaaagtcctcctgctcgctgccccatcagtctcccctgatgccaccaccttccacatcctcacctccacactctgccaggcccaccgccccgctgctgccgccgacctcctttgctgcatgccctcgcttctccttgaccctgacccggccagttgtcgtgctgtcctttcctccctgtgccagtacgcttccgctcaggatgcagtagcattcttggacaagatgtgccattggggcatttccccaagcagatctgactaccacgccgtcttcgaagcgcttctgcaggagggaaaggtagtggaggcatatgaggtcatgaagaataagatgggctctaacagggtggcacctgcacttgcatacttcaaattgacaatgcaagctttcagcaagtgcttggagtttgattctgtggaggaggtgtttgatgaaatgctcctgagagggctggtgccagacgtggatgtgtacaacgtgtacattggcgcgctatgcaggaaaggtgaccttgccagagcgcgacagatgatgacctgcatggagcatgccgggtgcccaccggatgtaaggacatttggtgtggtagtcgccgggtgcatgtctgccggggacatgggcacagtgagggagttggtgcaggaggcaacaaggcgtggcctgcagtgggatccaccggcattgtcggagctgataggcttgctgcaggcaggtggcggtgccacacaggcacaggagttactgttggagccactatttgtgcacgatgcaccggtgttggggcagctgattggagcattgtgcaagcaagggctattgggacctgctactgtagtagatgattattagaaagcattgtaatggtctttttgtttcaaactttcactacagttgttggttttgaattttcaaaaatctgaagaacggtataagaattataaaaacagagacagaaaaggcaaaccatggactataactccaggaatactcggagctttcggctttgtagatcactagattgtcggctaaaggtaggacccagtgagcaagaagggagggtatttgtatagatgggccaggtaggagattgcagaaagtctttattgttgtcttctgtcatgatttatttgtattttctcaagctcacaactctactaagttattcccatgaatacaataggaaattag------------------actcgtactgccaggctttagataatttggatgttctttagttcttaggaatcaggctgactaaaattagcatagtgttataatctctttcctggatcactgtgcatttttttacacatattaatatgttttcag
>LOC_Os11g01869.1|intron position:2|intronpair398-2
gtaagtcactgtctgctctacttgtgt----ttttgtttaactcaacatgatggaatacctggggcctgggaggacctgctggtgtagtacaagattagtaaaagtgttgggatagtctacttatttctatacagtgcctgcttttgaattcgcgcgaatccgaagaatgagatagccactcacctgataactccagaacgaatcagggctttcatgtttggatagagttaggtcctagagagcaagaagagagggtatttgcatagaagagattgtgaaagctttgctgtcagtcaccacggtcttattattatctgccgtcatgatctgtctgtatcttttcaggctcataattctactcaggtattatatgaatataacaggaaattggttgttaaagagcttctgaactcactcttccccggtttgtgaaccatgaacaatgcaaacatcaaagtacacatattaagttttgtgatcatttccgagtccaagacctagataattttgatgctcttttggtcgagtccctaggaattaacgcctgactaaattagcatagtgctataatctcttacctggattctatgttcttgacacaccttaatatgttttccagcaagagactggcctgtgcaacacaggaagtcagcaactgaacctgagggaaatgcaccgagaagctgaccaccaccaccgccttctggcaacccttgcacgccactgccgtcttgctgccgctgccaccttcttctcctccaccctccgcactgctcgtgccctcaactccctcctcgctgctatctgctcttccccagcgttcctccgctttgcccctaaagtcctcttgctcgctgccccatcagtctcccctgatgcgaccaccttccacatcctcatctccacactctgccaggcccaccgccccgctgctgccgccgacctcctttgctgcatgccctcgcttcttcttgaccctgacctggccagttgtcgtgctgtcctctcctccctgtgccagtacgcttccgctcaggatgcagtagcattcttggacaagatgtgccattggggcatttccccaagcagatctgactaccacgccgtcttcgatgcgcttctgcaggagggaaaggtagcggaggcatatgaggtcatgaagaataagatgggctctaacagggtggcacctgcacttgcatacttcaaattgacaatgcaagctttcagcgagtgcttggagttcgattctgtggaggaggtgtttgatgaaatgctcctgagagggctggtaccagacgtggatgtgtatagtgtgtacatcagcgcgctatgtaggaaaggtgaccttgccggagcgcggcagatgatgacctgcatggagcacgccgggtgcccaccggatgtaaggacatttggtgtggtagtcgccgggtgcatgtctgccggggacatgggcacagtgagggagttggtgcaggaggcaataaggcgtggcctgcagtgggatccaccagcattgtcggagctgataggcttgctgcaggcaggtgatggtgccacacagtcacaggagttactgttggagccactatttgtgcacgatgcaccagtgttggggcagctgattggagcattgtgcaagcaagggctattgggacctgctgctgtagtagatgattattagaaagcattgtaattgtctttttgtttcaaactttcaatacagttgttggttttgaattctcagaaatctgaagaacggcataagaattataaaaacagagacagaaaaggcaaaccatggactataactccaggaatactcagagctttcggctttgtagatcactagattgtcggctaaagttaggacccagtgagcaagaagggagggtatttgtatagatcggccaggtaggagattgcagaaagtctttattgttgtcttctgtcatgatttatttgtattttctcaagcttacaactctactaggttattcccatgaatacaataggaaattagtcgtttaatagctactgaactcgtactgccaggatttagataatttggatgttctttagttcttaggaatcaggctgactaaacttagcatagtgttataatctctttcctggatcactgtgcatttttttacacatattaatatgttttcag
>LOC_Os12g01916.1|intron position:3|intronpair399-1
gtattgttctgttcttctctaagggtctt-tttattttttttatattatccaggctattcactgttgaaattaatattgctatgttcttgtttgtgtg---ttatggtgaacattgggtcatgcattggcattgcttggtgcag
>LOC_Os11g01869.1|intron position:3|intronpair399-2
gtattgttctgttcttctctaagggtcttatttttattttttatattatccaggctattcactgttaaaattaacattgctatgttcttgtttgtgtgttattatggtgaacattgggtcatgcatgggcattgcttggtgcag
>LOC_Os12g02040.1|intron position:1|intronpair400-1
gtaagcaag---atccatcccctttctgattcaatccaattccttcatctctacagtactccttaatcagtcaatcgatcgatctgtgacgaa------------cag
>LOC_Os11g02080.1|intron position:1|intronpair400-2
gtaatccatcgaatcgatcccctttctgattcaatccaattccttcatctctacagtactccttaatcagtcaatcctt---tct-----gaacattcgtgtattcag
>LOC_Os12g02060.1|intron position:2|intronpair401-1
gtaaggggagaaaatacaaaggatatcaaactaaaagttagttatttgtctgtcttaaaaagttaacaggaactcctgacgtcagaagatgagcaactgaaatgaacaaaacataactctttatgtatagctatgaaattctataccaaaacaagccttacaaagtattaaaagtcaagttgccaaagatagtaaaataaattaattgatatttataaaatacaatcagtagtgacatatgaaaaccgacaatttatttttcag
>LOC_Os11g02100.1|intron position:2|intronpair401-2
gtaaggggagaaaatacaaaggatatcaaactaagagttagttatttgtctgtcttaaaaagttaacaggaactcctgacatcagtagatgagcaactgaaatgaacaaaacataactctttatgtatagctatgaaattctataccaaaacaagccttacaaagtattaaaagtcaagttgtcaaagatagt-aaataaattgattgatatttataaaatataatcagtagtgacatataaaaactgacaatttatttttcag
>LOC_Os12g02060.1|intron position:3|intronpair402-1
gtactgtgtatgtaaatggaactttttggtatataataccatctataataaaaccataaaataaaacagctatccttgctgaagcttgattgtcaaaacaaactgtacaagtggtgttacatttatgtaggagtatcaatatatcatggtgcaaccccaacaggttgtttagtatcaagatgctactgatcaattgatcactaacatcaaataaaaatatatgccag
>LOC_Os11g02100.1|intron position:3|intronpair402-2
gtactgtgtatgtaaattgaactttttggtatataataccatctataataaaaccataaaataaaacagctatccttgctgaagcttgattgtcaaaacaaactgtacaagtggtgttacatttacgta-gagtatcaatatatcatggtgcaaccccaacaagttgtttagtatcaagatgctactcatcaattgatcactaacatcaaataaaaatatgtgccag
>LOC_Os12g02130.1|intron position:1|intronpair403-1
gtgagtaacaaaggcattattaattgctgcagcagtctatctgttacgattacgacatgtgccattaattgttttcaccctgactatcgtcttacaaataccgtttgcatttttgttatgcttttatgcag
>LOC_Os11g02190.1|intron position:2|intronpair403-2
gtgagtaacaaaggcattattaattgctgcagcagtctatctgttacgattacgacatatgtcattaattgttttcaccctgactatcgtcttacaaataccatttgcatttttgttatgcttttatgcag
>LOC_Os12g02150.1|intron position:1|intronpair404-1
gtaat----------aaaggaaaaaaacaaacaatctttccttgctcgctccacgctattcttgggttaggttacctgacgcacacgtttcatgatatccccttgctagaggactaacgctttaatcctactgcttaattcctgctacgagccccatttacccc-cctcatatggcaaataacaacattgtcttgtctttgacttctagtttgctgttgctggatatgaaagctagcgattctaggaatgctttcttcttacggctgaaagaaaa---------------------------------aggaaaattaagtgctttggaaatgtttctggc--atgcctaattttcagataaatcacaacc--atgtttctttttagtgcacacaacatgt--tctcttgtttttctttttacacagctgtacttcacttcactacacataattgactcatgaacagcaacaacaaaaaaaatccaatggctttcatgctaatttttagattcatggcttcattttcggtcatttttttcaggcttataacaattagaacaaaatgtttcagtacaatattgttgattcctgctgattgtctagagcttggaggttgaaaaggaactaacacccgtcattccaaacttatatactgcaaccactgttataatgcgataagcaaagatattgcctgttcttattccaaagaaaaaaaaactgcatgcaaattatcaggaatcatactaaaacatgagctaatttgaagtatttctatagttgcagtatgcttgataacaaatcttacttaaacagcgaaatgtagttggctagttggcagtgcttcttacattgtgttaaaccatggtatcatggttttacattgtgaacctgtccttatggattatgtaagcataatagtttatacactggagatgctggattgttgaaagaagtactagggaaaagattgggttgttgtcctgttgacgatgcctgaaatttatatttccaggcccacaaacttataaccctctctttttttctaaaaaaaaaaacttgtagcggaagaagattttttcttcagggtggagcgcatcagaacgccgtacgtaccacctacgaataataggtagccccaccccagacagagtttgtgagccgtgtaattggcgaccatttcgcgtggttcgggtcagatagcaagcgaatcgtcctatatcgtggaagctggattattatgggccatatttggtcttgagcctcagtttttgttccagtgttgaatcttttgtagtatgtagtaaaaatgggtgctggcatcatatcttcatgcttcctaaccaagctacagcataatattggattttatttcgttgcttgccacataactttctctcaattgaagtataattttgcatgaaactgtag
>LOC_Os11g02200.1|intron position:1|intronpair404-2
gtaatcaaaccaaaaaaaggggaaaaaaaaccattcttt-cttggtcgctccatactattcttgggttaggttacctcacacacacgtttcatgacat-cccttgctagaggactaacgcttcaattctactgcttaattcctgctacgagccccatgtaccccgtctcatatggcaaatcacaacattgtcttgtctttgacttctagtttgctgttgctggatatggaagctagcgattctaggaatgctttcttcttacggctgaaaaaaaagaaatcttctagctaactttcctatgaaaggggacgaaaatcatgtgctttggaaatgtttctggcatatgcctaattttcagataaatcacaaccatatgtttctttttagtgcacacaacatgttctctcttgtttttgttttttcacagcagt-----acttcactacacataatcgactcatgcacagcaacaacaaaaaaaatccaatggctttcatgctaatttttagattcacggcttcattttcggtcatttttttcagccttataacaattagaac-aaatgtttcagtacagtattgttggttcctgctgattgtctagagcttggaggttgaaaaggaactaacacccgccattccaaacttata---tgcaaccactgttataatacgataagcaaagatattgcctgttcttattccaaag-aaaaaaaactgcatgcaaattatcaggaatcatactaaaaaatgagctattttgaagtatttctatagttgcagtatgcttgataacaaatcttacttaaacagcgacatgtagttggctagttggcagtgcttcttacattgtgttaaaccatggtatcatggttttacattgtgaacctgtccttatggattatgtaagcataatagtttatacactggagatgctggattgttgaaagaagtactagggaaaagattgggttgttgtcctgttgacgatgcctgaaatttatatttccaggcccacaaacttataaccctctcttttttttcttaaaaaaaaatttatagcggaagaagattttttcttcagggtggagcgcatcagaacgccgtacgtaccacctacgaataataggtagccccaccccagacagagtttgtgagccgtgtaattggcgaccatttcgcgcggttcgggtcagatagcaagcgaatcgtcctatatcgcggaagctggattattacgggccatatttggtcttgagccccagtttttgttccagtgttgaatcttttgatgtatgtagtaaaaatgggtgctggcatcatatcttcatgcttcctaaccaagctacagcataatattggattttatttcgttgcttgccacataactttctctctattgaagtataattttgcatgaaactgtag
>LOC_Os12g02370.2|intron position:1|intronpair405-1
gtaattaattaatctattaatgatttataagtactccatttgactaataccagattatgagtacaacacaagcctctaaatgcatttgaaacaacaaattgcag
>LOC_Os11g02440.2|intron position:1|intronpair405-2
gtaattaattaatctactaacgaat--taag-----ctgttaactaatatcagattatcagtacaacacaagcctctaaacgcctttgaaataaccaattgcag
>LOC_Os12g02370.2|intron position:2|intronpair406-1
gtaactaaaatgac-tccaccattcaggttttgcatttcagaaatatgtaaaa-cggatttggaattgcttg-tctatagtatatcaataccattctcccatttccagttacagatcacaaatagtagtattatctctgtagagtttatagaacaatgttctatcctacaaaataaaacagagtaaggttcag-------tctgccgctcctgcataactgcaagaaa-aaaatgtttcattttttcatttgagtcatgctgattgatgctgtgcatgtacgctag
>LOC_Os11g02440.2|intron position:2|intronpair406-2
gtaactaaaatgacccccatcattcagattttgcacttcag-aatctgtaaaagctgatttagaattgcctgttctacagtatgtcaatgccattctcccatttcaagtgacaaatcacaaatagtagtattttctctgtagagtttatagaacattgttatatcctataaaataaaacagagtaaggttcagcttcagctcgacagctcatgcattacagcaataacttttttttttcattatttcatttgaatcatgctgattgatgatgtttacgtgtggtag
>LOC_Os12g02370.2|intron position:3|intronpair407-1
gtataatcttgtagagtactccttatattcagctgggtttggttaagatatcaagtgatcaaatctttgttcttgcaaacctaattgaagcatgcatatatgtgtgcag
>LOC_Os11g02440.2|intron position:3|intronpair407-2
gtataatcttgtagagtactccttatattcagctgggtttggttaagatatcaagtgatcaaatctttgttcttgcaaacctaattgaatcatgcatatatgtgtgcag
>LOC_Os12g02380.1|intron position:1|intronpair408-1
gt-------------atcctt-ccttcatcctttctgctccccctcccattgtcccaat--------------------gctgactgcctgaatactactgcttgttcctttctttcttgcag
>LOC_Os11g02450.1|intron position:1|intronpair408-2
gtacgctacgcccgtatccttcccttcatcc----------------cattgtcccaatcccgacttcttcttttctcagctgactgcttgagtactactgcttgttcctttctttcttgcag
>LOC_Os12g02380.1|intron position:3|intronpair409-1
gtaatccaagcagaaactcacctttctaaacctgtagaaattactccctccgtttcaggttataagacgttttgactttggtcaaagttaaactgctttaagttttaccaagtttgtagaaaaaagtagtaaaattttcaacccaagacaaatttattatgaaaatatattcaattattgatttgatgaaactaatttagtattatcaatattactatatttgtctataaatttagtcaaacttaaaacagtttgactttggccaaaatcaaaacgtcttataatctggaacggagggagtaccattctgtgactgtatcagatcatgctttagcttatgtaataaaaaacaactgatatgatactcatcaactctccttcaatgtgttctaacaaagaagagcacttattttgtcacttttgttttag
>LOC_Os11g02450.1|intron position:3|intronpair409-2
gtaatccaagcagaaactcacctttctaaacctgtagaaattactctctccgtttcaggttataagacgttttgactttggtcaaagttagattgctttaagttttaccaagtttgtagaaaaaagtagtaacattttcaacccaagacaaatttattatgaaaatatattcaattattgatttgatgaaactaatttagtattatcaatattactatatttgtctataaatttagtcaaatttaaagcagtttgattttgaccaaagtcaaaatgtcttataacctagaacggagggagtaccattctgtgactgtatcagatcatgctttagcttatgtaatcagaagcaactgatatgatactcatcaactctccttcaatgtgttctaacaaagaagagcacttattttgtcacttttgttttag
>LOC_Os12g02380.1|intron position:4|intronpair410-1
gtacatgtttcagtttttcattcaaacatatcatgaaaagagtagtcgctagctgtctgtatgcttcagtaatcagtatgcaatggaacacccatgtttgaaatttaagcacgtgctaaccatatggtatatggtactatagaaacatatgaattgaactcgctgatttctacaatgtagaaactactggtagaagtatcgtttaaagttttacggacagtcggaagttttacagacagacagtcaagttttagaaacatatgaattaaacttgccgattccttttgtttgcagcaaactgctgccaacaaagaaggcaaagagaatgaatggttcttttatggtgtgttccccaagtgcataatgttacttatctttataattttcctttccag
>LOC_Os11g02450.1|intron position:4|intronpair410-2
gtacatgtttcagtttttcattcaaacatatcatgaaaagagtagtcgctagctgtctgtatgcttcagtaatcagtatgcaatggaacacccatgtttgaaatttaagcacgtgctaaccatatggaatatggtactatagaaacatatgaattgaactcgctgatttctacaatgtagaaactactggtagaagtatcgtttaaagttttatggacagtcggaagttttacagacagacagtcaagttttagaaacatatgaattaaacttgccgattccttttgttttcagcaaactgctgccaaaaaagaaggcaaagagaatgaatggttcttttatggtgtgttccccaagtgcataatgttacttatctttataattttcctttccag
>LOC_Os12g02380.1|intron position:5|intronpair411-1
gtatttcctgttttgtttttacataatctgctgtccaaatccaatcaattaattggctgttgtcagttcatatgttcctattttgtttcaaactcttgataatgtgctgtttgattagttatgtattcttgcacagaataggatattggtcactgacattaatatgtcctgcag
>LOC_Os11g02450.1|intron position:5|intronpair411-2
gtatttcctgttttgtttttacataatctgctgtccaaatccaatcaattaattggctgttgtcagttcatatgttcctattttgtttcaaactcttgataatgtgctgtttgattagttatgtattcttgcacagaataggatattggtcactgacattaatatgtcctgcag
>LOC_Os12g02380.1|intron position:6|intronpair412-1
gtataactgcatgtgaatatcacaattagaaaaaaa-atgttttcttattaaagctgacacgatcagaataataatcttttaactgtatattttgtag
>LOC_Os11g02450.1|intron position:6|intronpair412-2
gtataactgcatgtgaatatcacaattagaaaaaaaaatgttttcttattaaagctgacacgatcagaataataatcttttaactgtatattttgtag
>LOC_Os12g02450.1|intron position:1|intronpair413-1
gtacaaattatatctacttctgtaaataaatttcatttctcatgtttttcagtcctctggtttcacaaacatttgaattcatcaacgatttctgttcttggttttactgattgtatcatctccaatcaattacaaacaacag
>LOC_Os11g02530.1|intron position:1|intronpair413-2
gtacaaattatatctacttctgtaaataaatttcatttctcatgtttttcagtcctctggtttcacaaacatttgaattcatcaacgatttctgttcttggttttactgattgtatcatctccaatcaattacaaacaacag
>LOC_Os12g02450.1|intron position:2|intronpair414-1
gtatgtaatcagacattcatgaattaatagtttcattcaattaattacacccttgattaatcgtgttatcaagatctaatcagtataaacaccaacta------atatatatatctgcatcaatctgaattgagcag
>LOC_Os11g02530.1|intron position:2|intronpair414-2
gtatgtaatcagacattcatgaattaatagtttcattcaattaattacacccttgattaatcgtgttatcaagatctaatcagtataaacaccaactaatatatatatatatatctgcatcaatctgaattgagcag
>LOC_Os12g02490.1|intron position:1|intronpair415-1
gtaacaatcatttagtcttcctttcagtttcctcgttacatatatttctgtttctcatgtacagttttgatgactagtggtatctactgtgcag
>LOC_Os11g02550.1|intron position:1|intronpair415-2
gtaacaatcatttaatcttcc-ttcagtttcctccttacatatatttctgtttctcatgtacagtattgatgactacttgcatctgttgtgcag
>LOC_Os12g02520.1|intron position:2|intronpair416-1
gtaaatgttctgctcgtattatccctgtataaaatgactggcaacaaat-------actttcattagattgt---atcattgtattatacacatgacacaattttaacatcattcttttag
>LOC_Os11g02600.1|intron position:2|intronpair416-2
gtaaatgttctgctcg---tatccctgtatgaaatgactggcaacaactagtactaatttttattggattgtatcatcattgtattatacacatgacacaattttaacatcattcttttag
>LOC_Os12g02830.1|intron position:3|intronpair417-1
gtgatgaaagatatgtgcgcatatt-aatcttgaattttgaagcatttcgatattctcgaaggttg----aaat--gaattgacaggaagtagtctgttttggtatgctag
>LOC_Os11g03060.1|intron position:3|intronpair417-2
gtgatgagatatatgggcgcatattcaatcttgacttttgaagcattctgatattccagaaggttgttataaattcaaattgacaggaaattgtttgttttgg-----tag
>LOC_Os12g02830.1|intron position:4|intronpair418-1
gtaagtctgtgtttgctctcttctttccaatcatggtttctgaaattgagt--------------------------aatatg------acgcgaaaaggtactagcctagcagtgtcttcttgagc---ttgt-gtgcacaatgtgaacttaaatatggtttcaaacttacagcatgcatagttaaattcagcaacaatgtccatttatgaatacataatatatctttctagcttagatgtagccaatgtgttgaaacttaatttaaaataa--catgtacttagataaactggtaagtaacgacgattgttccacag
>LOC_Os11g03060.1|intron position:4|intronpair418-2
gtaagtctctgattgccc-------tccattcatggtttctgaaattgaatcgttaatacaatgaattcagaagcataagatgctctaaatgccaaatgtgtgtacatttctactgtattgttgttccttttgtctttcacattatgaacttaaatatagatacaaacttatagcaag--tagttaaaatcagcaagagtgtcagttaatccatacaggaggcaacagtctag-------------------------------ttagcatcaggcatgtgcttggatcaactg----ataacaacatttctttcacag
>LOC_Os12g02830.1|intron position:5|intronpair419-1
gtactgctcatatttccttttcccctttggtgtcagttaacaagtggtgcaagatcaagttatgtaattcaaaatagccattccacggaga-tgtaaatacatgtatgcatttaaacaggcacggtgtcaattttcataagatgcttgacttggtttttgtttatttatttattctgatgaag
>LOC_Os11g03060.1|intron position:5|intronpair419-2
gtactgttcatctatctctttcccctctggcgtcaattaaaacgt-gtgcaagatggtattatctaactcgaaataggcatgccaccaagacacaaaatacataattgca----------cacgatgccaattttccgaagatgtttgactctcatattttctattt-----------tgaag
>LOC_Os12g02840.1|intron position:1|intronpair420-1
gtaatccattttaattaatcgatcgccatgtagtgcattgcatgtcgtgattaattaagggtaggtagcttcttgtgttgtgtag
>LOC_Os11g03070.1|intron position:1|intronpair420-2
gtaatccattttaattaatcgatcgccatgcagtgcattgcatgtcgtgattaattaagggtaggtagcttcttgtgttgtgtag
>LOC_Os12g02950.1|intron position:2|intronpair421-1
gtac---tctcctttgtcctttccttcaccacaacattttacaccccttttacaaattcaccgttccattcatgcccctgcttttag
>LOC_Os11g03200.1|intron position:2|intronpair421-2
gtactattctcctttgtcctttccttcgg-acaacattttacacccattttacaaagtcatccttccatttatacacctgtttttag
>LOC_Os12g02950.1|intron position:3|intronpair422-1
gtacgtacacaaagcttaaactgtatacttatctttgtgtgtctttcatttttcaagccacaaggtttgaaccttaaagttgttcccttagtatcttagactagtgtgccaaattagtgtagttacctattccagtcatactta--------taggaggattatctatttcttcacagttaatctatatccc-tgttaccatggcactgtcccttgtttatgtttccggttactccccgaaggcttaagattcaacccatttcatttttctaatccaaccagtttcactaaattttctgt-tgtaggatggttttgtttttgcctgtgttgtgactcttatcttttg-----------------------------------agactgctggatgtttaccttcacagtcctagagttatagaagattggtgattgattattaaagaaattggctttgcattgcag
>LOC_Os11g03200.1|intron position:3|intronpair422-2
gtatgtacacaaagttaaaactgtatacttatctttgtgtgtctttcat--------ccacaagtttttaactttatgggtatt-tcttagttgct-----tagtgtgccaaattggtccagttacatattcctgtcatccttatggagttttgggataattttctatttcttcacagttaatctacatcccatgttaccatggcacattcccttgtttatgttccaggttactcccctaaggcttaacattcaacccgtttcatttttctaatccaa-cagtttcactaagatttctgtcattacgatggttttgtttttgtctatattatgactc--gtcttttgagactgctaaatggttgtttttagacaataggcatagactgctggatgt-----ttcacagtcctagagttctaaaagatcgatgattgattattgaagaaattgtctttgtattgcag
>LOC_Os12g02950.1|intron position:5|intronpair423-1
gttttggatattataatttacttgattttaattgtgtttta------------------------tcgtttgtaaacccaaaattaaataattggctaactacatggttag
>LOC_Os11g03200.1|intron position:5|intronpair423-2
gtttcggacattatgatttgcttgattttaatttaactttgtggatctaatttgaaaaggaggcttcgtttgtgcacccagaattaaataaatggctaactgcatggttag
>LOC_Os12g02950.1|intron position:6|intronpair424-1
gtatggatcttaagtctttgtccatcaagtactgttt--ttcttatattttaagctaatgatcctcagtagaag-ttgatgggtcttgagtgatcaatgatgccgcttagtctcttacagattctatattatgataaaacccacttatgtgt-----atttcatttccctgtttttgcttatgatttcag
>LOC_Os11g03200.1|intron position:6|intronpair424-2
gtatggatctcaagcccttgtccatcaagtaattttttattgttgtattttaagttgatgatcctctgtagaagtttgatgggtcttgagtgatcaatgatgccgcttagtctcttacagattgcatagtatgataaaacctacttacgtggattacattacatttccctgtttttggtgatgatattag
>LOC_Os12g02980.2|intron position:1|intronpair425-1
gtaaccacattaatctaatctactacctccgtttcaggttataagactttttagcattgtccatattcatatatatgctaatgaatctagacacacatataagtctagattcattaacatatatatgaatgcgggcaatgctagaaagttttataatatgaaacggaggaagtacttattaatatatgatgattcgttagtacctacttaattgagctattttaatcctactactgactgactaattaatttgtgtgttgttgtag
>LOC_Os11g03230.1|intron position:1|intronpair425-2
gtaaccacattaatctaacctactacctccgtttcaggttataagactttctagcattatctacatttatatatatgctaatgaatctaggcacacatataagtctagattcattaacatatatatgaatatgggcaatgctagaaagttttataatatgaaacggaggaagtacttatta--atatgatgattcgttactacctacttaattgagctattttaatcctactactgactgactaattaatttgtgtgttgttgtag
>LOC_Os12g02980.2|intron position:2|intronpair426-1
gtacgtacacaactaaattgatttgctctttatctaattattaaacgaaacctgcatcgggaactt-aatttaaaattactaatacgtacggatgtttccgtatgatggtttatctgacgaaatagtttcttaaaactactgacaaaatgttaacgatgatatgtttcct---------------ctgaaacaaaatggcctgacttcttgtactctctaaattttgttctttgttaattcaatcaaacatgtactag
>LOC_Os11g03230.1|intron position:2|intronpair426-2
gtacgtacacaactaaattgatttgctctttatctaattattaaacgaaacctgcatcgggaacttaaatttaaaattactaatacgtacggatgtttccgtatgatggtttatctgacgaaatagtttcttaaaactactgacaaaatgttaatgatgatatgtttcctctgaaacaaaatggcctgaaacaaaatggcctgaccttttgtactctctaaattttgttctttgttaattcaatcaaacatgtactag
>LOC_Os12g02980.2|intron position:4|intronpair427-1
gtcaattaataagttcacgctcttgttaagtataatttgatctttgtttaattttatatctggatccactgcaagctggtgaataatatactacttagaaagtgcaacattaattcatttgttgcacacactgtactagtgaatactgaataaactgaactattgaagcctgtaggctttagcctgttaatatctgaacttactgtagaaaatatgaaaaataatgcatatatagtcttttgaaccgtagtttactaagatcaatcaacaatttgcag
>LOC_Os11g03230.1|intron position:4|intronpair427-2
gtcaattaataagttcatgctcttgttaagtataatttgatctttgtttaattttatatcttgatccactgcaagctggtgaataatatactacttagaaagtgcaacattaattcatttgttgcacacattgtactagtgaatactaaataaactgaactactgaagcctgtaggctgtagcctgttaatatctgaacttactgtagaaaatatggaaaataatgcatatatagtcttttgaaccgtagtttactaagatcaatcaacaatttgcag
>LOC_Os12g02980.2|intron position:5|intronpair428-1
gtacctagatactagcttattacttgttctgtttactatacgcatcgaccctttaatcctttaagattcatataatcaattaacgtttagtgcttaatgaaccaagtgagatttaatttgttttgttgatttggcaaaaacaag
>LOC_Os11g03230.1|intron position:5|intronpair428-2
gtaactagatactaccttattacttgttctgtttactatacgcatcgaccctttaatcctttaagattcatataatcaattaacgtttagtgcttaatgaaccaagtgagatttaatttgttttgttgatttggcaaaaacaag
>LOC_Os12g02980.2|intron position:6|intronpair429-1
gtacgtcgtgattacttaattaattagccaactaaattatttaacttctcaggcatgcttcagactggctactagctaactagttatgtaaatatatacccctaaatatgtgcatttaattgtttgtgtaattatgttacatatacaaattaatacttttacctgataattttatctccaatgcatacattttgatcggaccgggataaag
>LOC_Os11g03230.1|intron position:6|intronpair429-2
gtacgtcgtgattacttaattaattagccagctaaattatttaacttctcaggcatgcttcagactggctactagctgactagttatgtaaatatatacccctaaatatgtgcatttaattatttgtataattatgttacatatataaattaatatttttacttgataattttatctccaatgcatacattttgatcggaccgggataaag
>LOC_Os12g03040.1|intron position:1|intronpair430-1
gtaactaactaactaatcaccatacatatataaactatccatgtatcaattaaactcgatcaaattaatgccttcaaactgaccaaatttaattttgggctttgaaaatggatatggaatgttgcag
>LOC_Os11g03300.1|intron position:1|intronpair430-2
gtaactaactaactaatcaccatacatatatatactatccatgtatcaattaaactcgatcaaattaatgccttcaaactgaccaaatttaactttgggctttgaaaatggatatgggatgttgcag
>LOC_Os12g03040.1|intron position:2|intronpair431-1
gtgagattcatttaattacttaattttagttcattattaatttgtttttctcttcgtcgtacgtcttctttgaaagctacgtcgttgtttgaattggcatattgaaggaagcaaacgtgcatgttgctcttagttaactcactctacaaagtcaaatttgttgatgttgattgagcttgtgttttattctt-------------tattttaaaaa-----taaataaagcaagtttgcacacttctaattattgtttactgcatttgtgatattgttcatcag
>LOC_Os11g03300.1|intron position:2|intronpair431-2
gtgaga-----ttaattactta-------------actaatttagttttctcttcgtcgtacgtcttgtttgaaagctac-ttgttgt-----ttggcataaagaagg-agc-aacgtgcatgttgctcttagttaactca--gtacaaagtcaaatgagttgatgttgattgagct--tgttttattcttggtatatattttattttttagaaaagggtta--------aagtttgcacgcttctaattattgtttactgcatttgtg--attgtccatcag
>LOC_Os12g03060.1|intron position:2|intronpair432-1
gtgagttgagttccccccacg----------------tcaattcacaaacaactgaccaatttcaattgcagtatctgctcttattgtgcacaaa--------ctcaaacaattcataacattgtgatttta-ttttag
>LOC_Os11g03380.1|intron position:2|intronpair432-2
gtgagttgagttccccccacgtcctagttgatgcacctcaattcacgaacaactggccaacttca-ttgcagtatctgttcttattgtgcacaaaatttaagtcttaaacaattcataacattgtgattttatttttag
>LOC_Os12g03060.1|intron position:3|intronpair433-1
gtacttattgactcccattcatttggtactgt----gaactagtgtttaggtcttcactggttgcaatgtttacataattattgattcagtccacattgatcaaaaaattggaatacattttcttcatagtgtttctgatagacgataataatcaatactaagaggccataacatttccaaattctcttgtttgaatctgtatgtcaaaattattgctagatcaagtaatttatattatgatgctgtttcaatttttcaatgcttcagttgaaactgactgataacttattgttcctgtag
>LOC_Os11g03380.1|intron position:3|intronpair433-2
gtacttattgactcccattcattccgtactgtttgtgaactagtgtttaggtcttcactggttgcaatgtgtgcataattatcaattcactccacattgataaaagaactggagtgca-tttcttcttagtgtttctggtagatggtaatgatcaatactaagaggttgtaacattgccaaattctcatgtttgaatctgtatgtc-aaattattgctagaccaagtaattcatgttatgatgttgtttcaatttttcaatgcgtcagttgaaactgactgataacttattgttcctgtag
>LOC_Os12g03060.1|intron position:5|intronpair434-1
gtaagtttttatagttcttttggtacttcttgcaatttctcttttccatttattgaccacatgtacattccag
>LOC_Os11g03380.1|intron position:5|intronpair434-2
gtaagtttttatagttcttttggtacttcttccaattcctcttttccatttattgaccacatgtacattccag
>LOC_Os12g03060.1|intron position:6|intronpair435-1
gttaggtcaaagatgctaggttggtcctttcacctcaaatatacaactgtaccttaatgttatgctaattttttctgtag
>LOC_Os11g03380.1|intron position:6|intronpair435-2
gttaggtcaaagatgctaggttggtgttttcacctcgaatatacaactgtaccctaatgttttgct-gttgtttctgtag
>LOC_Os12g03060.1|intron position:7|intronpair436-1
gtaagttgtcccatggactgttttttttattggtta-ctttcattctgtc-atgtagacttaagcctataatgttttccaacaaaaacagt-ataattttagaggtagttgacttctcttattgactttactgcaaaat---------------------------------tttatttctatatcactatttgttatcctagaattattttctcacaatagttcgtttatgatatgcag
>LOC_Os11g03380.1|intron position:7|intronpair436-2
gtaagttgtctcatggactcctatgttt-ttgtttacctttctttctgtcaacgtgaacttaagcccgta--catatcaaacaaaaacggtaatcagtttagtagtagttcaatgttgtcgttggcttgactgcaaactgcgaattacatctttgctacttcacctgtaaaatgtttatctctatcaatatctgttatccaagagttattttctcac---agtt-atgtattatatgcag
>LOC_Os12g03190.1|intron position:1|intronpair437-1
gtacgta-cctcgtctgaccgcccctccctctccccctcctctccgattggatgctctcatcgccgatacttgtatag
>LOC_Os11g03470.1|intron position:1|intronpair437-2
gtacctcgtctcgtctgacccg---------tccccttcctctccgattcggtgctctcatcgcccatacttgtatag
>LOC_Os12g03190.1|intron position:2|intronpair438-1
gtatccccattctatttcgttattccttttttttcttttttagaattctccatagct---------------tactttgtcatgaatttgcatttgtacacgtgacatgtaaagtaatggatggttggattgtgcaattttcag
>LOC_Os11g03470.1|intron position:2|intronpair438-2
gtatccccattctatttcgttattccttttttct-ttttttagaatattccatagcttccttgggtaatgaatactttgtcatgaatttgcatttgtacacgtgatatttaaagtaatggatggttggattgtgcaattttcag
>LOC_Os12g03190.1|intron position:11|intronpair439-1
gtatgctaatcctttt--ttttcctttctctatttctattttattcaatgtcaagcggcactgtgcagttggtagccttaagggctggttattttcaggtgaaaacaaaagagcctacgagtgtgagcagggtctgtattggcataccattccccatttcttctttgcgttgttcaaacgagcttggaagttggaacactaaaactaccaaagacattgtttgtgttggcctataacacgttagaagtagattgatgaaatccatttttctgttttgagaggattaaagaatgtttgatatgtgattttttactgttggtagtgagtgatgtgaaacgtaaaagtgacgctgctttgttcttgggcag
>LOC_Os11g03470.1|intron position:11|intronpair439-2
gtatgctaatcctttttattttcctctctctttttctcttttattcaacatcaagcggcactgtgcagttggtagcctcaagggctggttattttcaggtgaaaacaaaagagcctacgagtgtgagcagggtctgtattggc--accattccccatttcttctttgcgttgttcacacgagcttggaagttggaacactaaaactaccaaaaacattgtttgtattggcctctaacacgttagaagtagattgatgaaatccatttttctgttttgagaggattaaagaatgtttgatatgtgattttttactgttggtagagagtgatgtgaaacgtaaaagtgacgctgctttgttcttgggcag
>LOC_Os12g03190.1|intron position:3|intronpair440-1
gtctgtgatccttctccctaagcagaatacattgccggttaagttttttaaaattttctatgggatagaaaccagtggggaaaaagatggaatctttgatatgctgtatgattgttgattagttctttgtttttttaaaaaaaaggagtattaatatcttcttcggttcttatcttacaatcctttttgcag
>LOC_Os11g03470.1|intron position:3|intronpair440-2
gtctgtgatccttctccctatgcagaatacattgcgcgctaagtttttgaa----ttctctggaatagaaaccagtggggaaaaaaaaggaatctttgatatgctgtatgattgttgattagttc---ctttttttaaaaaaaaggagt-gtaatatcttctttggttcttatcttatgatcctttttgcag
>LOC_Os12g03190.1|intron position:4|intronpair441-1
gtaatgtcctccttaagtcttccgtctggtatgtttttgtcattttga----------catgcttaccaaatgtgttttttttttcatgcag
>LOC_Os11g03470.1|intron position:4|intronpair441-2
gtaatgtcctccttaagtcttccatccagtat-tttttgtcattttgacacataagttcatgcttaccaaatgtg-ttcctttttcatgcag
>LOC_Os12g03190.1|intron position:6|intronpair442-1
gtacacagttattatcttatttgtttgtaaaaggtgtttgttttccaaatagcagagcaatgtaccacttccatt-ctatgattctgcag
>LOC_Os11g03470.1|intron position:6|intronpair442-2
gtacacagttattattttatttgtttgtaaaaggtgtctgttttccaaatagcagagcaatgta-cacttccattcctatgattctgcag
>LOC_Os12g03190.1|intron position:7|intronpair443-1
gtctaaaaatttattcattcatttgacattataacatcaatgtgtactcagtattc-attccttatctgtaattacagatttcatgtttacagaaagtctactgatgcttgtgataagtgcacttactcagttgtttaattttggtag
>LOC_Os11g03470.1|intron position:7|intronpair443-2
gtctaaaaatttattcattcattggacattataacatcaatgtgtactcagtattcaattccttatctgtaattacagatttcatatttaccgaaagtctactgatgcttgtgataagtgcacttactcagttgttcaattttggtag
>LOC_Os12g03190.1|intron position:8|intronpair444-1
gttaatttttcatctgatgaattacatgctactctacataattcactttatctgtgcctttgttaaccattgccacaattttattctactcctaagtccatgaactaatatatcatgagctgctgctgtgtatctattttttgtgcttaattgtatcatactatgatttgatccaaaatatattcagtaccacatcaatatcataaatactacagttcaggaaggcctatatcatgcactgaccctatttggaatttcaataataaccttgcaaatagacattggcataagggaggtttatgttcaggttcagatgttttatttgattatttcattctttgtcaattaggtgatgaggtctaacaagttcatctttgaatgcag
>LOC_Os11g03470.1|intron position:8|intronpair444-2
gttaatttttcatctgatgaattacatgctacgctacataattcactttatatgtgcctttgttaaccattgccacaatttttttctactcctaagtccatgaactaatatatcatgagctgctgctgtgtatctgttttttgt--ttaattgtgtcataccatgatttgatccaaaatatattcactagcacatcaatatcataaatactaaagttcaggaaggcctatatcatgcacttatcctatttggaatttcaataataaccttgc--atagacattgacataagggaggtttatgttcaggttcagatgttttatttgattatttcattctttgtcaattagatgatgaggtctaacaagttcatcttggaatgcag
>LOC_Os12g03190.1|intron position:9|intronpair445-1
gtatgcatataattaatcttgatggtatttg--ttctaatgttttgtgtaaacatagcttggtgtgcacgggcttatgttttcactaacataaatgagg--------ctggtagcaagtgttttcctgttattctggctgttcaaaaaaacctagttggtttaaaatgatacatttcttgttgataccattcttggtgatagtttgc---aagcattacttggaaccatccttttctctttagttctacttctataatatcttggc-acatggattctatggataaggacagacactcttctacaatatcaggtcactggatatcaccatagatttgtgttcaggattattggggatcccgatgaattatacaccttatgtatcttatagtctgaaaatgaaatgaatgtcctccaaatcttggaagttgttatttagtttatgtagccattagctttgttgagtggccgctagttcagttgttttctatgatacaagaactttgattttgagatattttaacccctaaatcacttattcagaaattttctaatcatgcatagcc----tatttatgcacatgttctgttgtacat----------------------------------ccctgttcatagaaaaaagatcaggtctgctaagtttttgtaattatcttcag
>LOC_Os11g03470.1|intron position:9|intronpair445-2
gtatgcatataattaatcttgatggtatttgcactctaatgttttgtgtaaacataggttggtgtgcatgggctgatgttttcgctaatataactgagggtctgagacttgtagcaagtgttttcctgttattctggctgttcaaaaaaacctagttggtttaaaatgatgcatttcttgttgataccattcttggtgatagtttgcccgaagcattacttggaaccatctttttctctttagttctacttctataatattttggctacatggattctatggataaggaccgacactcttctacaatat-aggtcactggatatcaccatagacttgtgttcaggattattggggattccgatgaattatacaccttatgtatcttatagtctgaaaatgaaatgaataccctccaaatcttggaagttgttatttagtttatgtagccattagctttgttgagtggctgctagttcagttgttttctatgataccagaactttgattttgaaagattttaacccctaaatcacttattccgaaattttctaattatgcatagacactatatttatgcatgtgttatgtcgtacattccagttagaagaccgcttgtaattgagcaggcaccctgttcgtagaaaaaagatcaggtgtgctaattttttgcaattatcttcag
>LOC_Os12g03190.1|intron position:10|intronpair446-1
gtacgtatccttttattgtgctatgcccatctgaatcactaagtagtgttttgatactcaaagcatactattgtcagagacacgtaggccta-ttctgtgcattttgtaaaggtacttttaatggtagtgtagactgtagagtaacatccccattttgtag
>LOC_Os11g03470.1|intron position:10|intronpair446-2
gtatgtatccttttattgtgctatgccc-tctgaatcactaattagtgtttcaatact---agcatactattgtcagagacacgtaggcccatttctgtgcattttgtaaaggttctttcaatggtagtgtag-------agtaacatccccattttgtag
>LOC_Os12g03200.1|intron position:2|intronpair447-1
gtaagtaactgttatgtttatgtatacatatgaaattctggataattttgatgatagcaaacaaaaggcaatatgttatatc-aagctagtgttaaccaagttctttcctatagctaatttggtagctcattgatttgttcttgttgttcctttgcctttcag
>LOC_Os11g03484.1|intron position:2|intronpair447-2
gtaagtaacagttctgtttatgtacacatatgaaattttgtataattttgatgataccaaacaaaaggcaatatgttatatctaacctagtgttaaccaagttctttcctacagctaatttggtagctcattgattcattcttgttgttcctttgcctttcag
>LOC_Os12g03290.1|intron position:1|intronpair448-1
gtatgcgtccctgcatgttcagttgcttccatccctctgatcccaattctgctgttctttctgatcccctctcgatttcagtcgcgaattcatcctgcattgccgctagttaatcaatggctgatttccagcccaaaattccgcatcatttccatcctttcaggctcccaaaattaccagccgcttctttccaatctgttcctgaatattttcacttgcatgtcagagatcatcagtta-ttttatcgttttgtgggtggcgagtctgctccccttttcatgcctcatcttttggaggttggcgagcatgatcgatcggatccatttcttgatctcataattcccatttttaatc-ttttttcttgctgctcctccccttggagtgagtcaattattattagctgggaagtagggagttggttgatctacatttactgctggggtggtcaactccttcagtttttcttcctcctgtaaagcaaacactaatgcttgaatgctgcttatttatcaatcattaataaattcaatatacggtggaatcatttgctgcatgcatgtgtc------tataaacag
>LOC_Os11g03540.1|intron position:1|intronpair448-2
gtatgcgtctctgcatggtcagttgcttccatccctctgatcccagttctgctgttctttctgatcccctcttgatttcagtcgcgaattcatcctgcattgccgctagctaatcaatggctgattttcagcccaaaattccgcatcgtttccatcatttcaggctcccgaaattatcagccgcttctttccaatctgtttctgaaca-tttcacttgcatgtcagagatcatgaattatttttatcgttttctgggtggtgagtctgctccccttttcatgcctcatcttttggaggttggcgagcatgatcgatcggatccatttcttgatctcataattcccatttttaatctttttttcttgctgctcctccccttggagtgagtcaattattattagctgggaagtagggagttggttggtctacatttactgctggggtggtcaactccttcagtttttcttcctcctgtaaagcaaacactaatgctt-aatgctgcttatttatcaatcatcaataaattcaatatacggtggaatcatttgttgcatgcatgtatctgtatgtataaacag
>LOC_Os12g03290.1|intron position:2|intronpair449-1
gtacattgatcgcaacatgcattagttgcctaatttttttt-aggatttttaacatgaattttatctgaaaatgctgtaaagaaagtgaaat-tgagtatttttacagtataatgtactataatgaaagaaaaagtgaaacatacaaggtccttggtgtacttctgtatactgccaaggatcttgatacatcggccattagtacaaagcttattactataaagtggagcgaattttttaaggctgacattctgattaagctttttttatctcctttcttttttgctgttatctttgggggaccttgcccttgtgatgcgcatgtgaccttgatctgctgctgctgcttgatgctcctctcaatagtctatttgggtaagtcccacaaactagttgtctatacac-cctgttttgtcagattcatgctgcatgttgcttcctgttcttgtataatctcacattttgtttgtttgatctgtcacatccttggtttgtctcaatatgaaaacagtttatccctaagaatataggcatatagcaactagttgttacataactacttattgtgttggtgtttgatctgtttctgaacattagtgcaatgtttaatggtgtttag
>LOC_Os11g03540.1|intron position:2|intronpair449-2
gtacattgatcgcaacatgcattagttgcctgattttttttaaggatttttaacctgaattttctctgaaaatac--taaagaaagttaaatacgagtatttttacagtataatgtactataatgaaagaaaaagggaaacatacaaggtccttggtgtacttctgtatactgccaaggatcttgatacatcggccattagtacaaagcttattactataaagtggagcgaattttttaaggctgacattctgattaagctttttttatctcctttcttttttgctgttatctttgggggaccttgcccttgtgatgcgcatgtgaccttgat---ctgctgctgcttgatgctcctctcattagtctatttgggtaagtcccacaagctagttgtctatacacacctgttttgtcagattcatgctgcatgttgcttcctgttcttgtataatcttagatttcctttgtttgatctgtcacatccttggtttgtctcaatatgaaaacagtttatccctaagaatataggcatatagcaactagttgttacataactacttaatgttttggtgtttggtctgtttctgaacattagtgcaatgtttaatgatgtttag
>LOC_Os12g03290.1|intron position:3|intronpair450-1
gtaagtttgccaacttaccactagacaattgcgacttgtgtaatctgaattattactgaagataatgtgaattattgcag
>LOC_Os11g03540.1|intron position:3|intronpair450-2
gtaagtttgccaacttaccactagacaattgcgacttgtgtaatctgaattattactgaagataatgcgaattattgcag
>LOC_Os12g03290.1|intron position:4|intronpair451-1
gtaggactactgattaattaactctaattaatctctctctctctctctc----cctgaatgatgagtcagcatagtattgctagctagggtggcattcatcagctggcaacgtcatttgccagccgtgtatgctctgcatggatgccccatggtc----------tctttcttgtgtcagtttcgtgcaatgtcatgcatgcatctaggaaaagtcagaactgcaaaagttttaagcttctctctttcttgatgaaatctgcttccaacatcagttactgtattgtggtgccagtgctaccaacttgctgtttccattttgttcagagctagtagctgtctgttagtaattcatttctgaactttttttttgtctggttttgttcag
>LOC_Os11g03540.1|intron position:4|intronpair451-2
gtaggactactgattaattaactctaattaatctctctctctctctctcttgacctgaatgatgagtcagcatagcattgctagctagggtggcattcatcagctggcaacgtcatttgccagccgtgtatgctctgcatgcatgctccatggtccatggcctcttctttcttgtgtcagtttcgtgcaatgtcatgcatgcatctaggaaaagtcagaactgcaaaagttttaagcttctctctttcttgatgaaatctgcttccaatatcagttactgtattgtggtgccagtgctaccaacttgctgtttccattttgttcagagctagcagctgtctgttagtaattcatttctgaactttttttttgtctggttttgttcag
>LOC_Os12g03290.1|intron position:5|intronpair452-1
gtacgtattctttcatccaatctttcatgctctttgctcttctttctttcttggagcccacttaacttaatcaaatgctgattactagcatttacaagccgctcttgtttgttggagaatttgcctgctgtaagccggccacctaacttttaccaaattttatgatggttgatcaacccatctgcgaaattaaatggcgtgtttttcttgtttcccttcgatgtagatttgaccccttgcttttcttgaggattacttactaggtagtacttcctctgtctcaaaatagagacagttttagatttcaatataattttcgggatgctactttgaccaataatatttataaaaacaagttatcttaaatgaaagagttacatattatgatactagtttgagtaaatttcataaaactgcagatattttgcacgatctatcacaaaactacagatttaagaacttgttttacaaaactacagattcagtggcttcgtttttcacaaaactacaggtactttgcgcaatatatcacaaaactaaagatttaagtacttatttcacaaaactacagatttagtatcttcatttatcacaaaactacaagtttaatggcttcattatcacaaaactacaagttttagcgttgttaaaacttgtagttttgtgataatggagacactaaatctgtagttttgtgataaatgaagacactaaatgtgtagttttgtgataaacgaatacactaaatctatagttttgtga---aagttcttaaatc-gtagttttgtgatagattgtacaaactacctgtagttttgtgataaacggagacactaaatctgtagttttgtgagacaagctttttaatatgtagttttgtgataaattatgcaaaatacctatagttttattaaatttactctataatctagtaacattattcttacgtgattgctctttttaatttttcattattaatagttaaagttaaaaatgttgatttaggactattctaaaaatgcttatattttagaacagagaaagtagtatatattattctccttgtatgttcttgaaccacaaactctccattttactataaattaagtgagctggtgatatcactgatatggaagcatagtgttgaaacttctttttcttttacttaaaaaaatcagaaaatcttttcctgctgtcaagatcaaagaccatgagaccaagataccatcctgtatgcaatccccagaagactgcccaacttgccctagaaatagcataaaaacaagccccatgtcttgatcaccaccatgtcctaattactagacaaaatcctagtatacatagatacattatatggtacatgacttggaaatgcatgtgacaagcacgtgagtggtgctgcaatgccagtagtaaaaaccagatggtgcatagggatcttcaattgttcatcactgccggctctttccactagagctagctgagtgagtcagcagccagttgcaagtgatcacttcacgtgcatggagaatgccctactaggctattaccccccctgtgccaaactagatcaagattcaagatccagaaccacacagatggattcatcactactttcatcacaaataaagaaag-aaaaaagggagagtgaacagtgttcaccgattactagtaaacagaaggttgccagcacagttctagcaaccagcaatgtgggaaaagtcatatcagatctcagatggtgtccagcacatgtcaaactagaaagtgaaaaaaaatgtgaatatgggatgcaattcagcatctctcagtattaagatccaatgcattcattttctaaagtcttaaatctatacagcatgacctgatcaattctgtaatgccaatgttactagaagtattcatgactcctagtagtactaagttgccccaaagattcagtgtctcaccagaaaatttgttctcatttcaacaaacgtacctctttttacag
>LOC_Os11g03540.1|intron position:5|intronpair452-2
gtacgtattctttcatccaatctttcatgctctttgctc----ttctttcttggagcccacttaccttaatcaaatgttgattactagcattgacaagccgctcttgtttgttggagaatttgcctgctgtaagccggccacctaacttttaccaaaatttatgatggttgatcaacccatctgcgaaattaaatggcgtgtttttcttgtttcccttcgatgtagatttgaccccttgcttttcttgaggattgcttactaggtagtacttcctctgtctcaaaattgagacagttttagatttcaatataattttcgggatgctactttgaacaataatatttataaaaacaagttatcttaaatgaaagagttgcatattatgatactagtttgagtaaatttcataaaactgcagatattttgtacaatctatcacaaaactacagatttaagaacttgttttacaaaaatacagattcagtggcttcgtttatcacaaaactacaggtactttgggcaatatatcacaaaactaaagatttaagtacttgtttcacaaaactacagatttaatatcttcatttatcacaaaactacaagtttaatggcttcatcatcacaaaactacaagttttagcattgttaaaacttgtagttttgtgataatggagacactaaatctgtagttttgtgataaatgaagacactaaatgtatagttttgtgataaacgaatacactaaatctatagttttgtgaaacaagttcttaaatctgtagttttgtgatagattgtacaaactacctgtagttttgtgataaacggagacactaaatctgtagttttgtgagacaagcttttaaatatgtagttttgtaataaattgtgcaaaatacctgtagttttatgaaatttactctataatctggtaacattattcttacgtgattgctctttttaatttttcattattaatagttaaagttaaaaatgttgatttaggactattctaaaaatgcttatattttagaacagagatagtagtatatattattctccttgtatgtttttgaaccacaaactctccattttactataaattaagtgagctggtgatatcactgatatggaagcatagtgttgaaacttccttttcttttacttaaaaaaatcagaaaatattttcctgctgtcaagatcaaagaccatgagaccaagataccatcctgtatgcaatccccagaagactgcccaatttgccctagaaatagcataaaaacaagccccatgtcttgatcaccaccatgtcctaattactagacaaaatcctagt----atagatacattatatggtacatgacttggaaatgcatgtgacaagcacgtgagtggtgctgcaatgccagtagtaaaaaccagatggtgcatagggatcttcaattgttcatcactgccggctctttccactagagctagctgagtgagtcagcagccagttgcaagtgctcacttcacgtgcatggagaatgccctactaggctattaccccccctgtgccaaactagatcaagattcaagatccagaaccacacagatggattcatcactactttcatcacaactaaagaaagaaaaaaagggaaagtgaacagtgttcaccgattactagtaaacagaaggttgccagcacagttctagttaccaacaatgtgggaaaagtcatgccagatctcagatggtgtccagcacatgtcaaactagaaagtgaaaaaaaatgtgaatatgggatgcaattcagcatctctcagtattaagatccaatgcattcattttctaaagtcttaaatctatacagcatgacctgatcaattctgtaatgccaatgttactagaagtattcatgactcctagtagtactaagttgccccaaagattcagtgtctcaccagaaaatttgttctcatttcaacaaacgtacctctttttacag
>LOC_Os12g03350.1|intron position:1|intronpair453-1
gtatatatattttcatcgtctcattatttccacatttaactatgcatagt-aatcagtaaacacttctgtaaaattcgtgattagacatgatcgtgcacaaacacag
>LOC_Os11g03580.1|intron position:1|intronpair453-2
g--tatatattttcatcgtctc---atttccacatttgactatgcatagtaaattagtaattactccagtaaaatttgtgattagacatgatcgtgcacaaacacag
>LOC_Os12g03410.1|intron position:1|intronpair454-1
gtaaaactgttttttaaccctaagttatgtattgcaattttcctactggaaatgataactcaactgaagttgatgtcatgcag
>LOC_Os11g03640.1|intron position:4|intronpair454-2
gtaaaactgttttttaaccctaagtaatgtattgcaatttgcctactggaaatgataactcaactgaagttgatgtcatgcag
>LOC_Os12g03470.2|intron position:1|intronpair455-1
gtaaaccgtaagatacatatagtaattttgttttgcacaattgcattatatcactttgtcctttcctctggcactttg---------------------ttagcatgtctagaataagtcaggtaga--ctacatgtttcactatgtcctgatggcaat-ttcttggctaatattgtag
>LOC_Os11g03730.3|intron position:1|intronpair455-2
gtaagccgtgagacatatacagtaattctgtttttcacaattgcactgtatcactatatcctttcctctggcacttttttgttaggatgctcaagtgcattagcatgcccagaataatccaggtagattatacatgttccaccatgtcctgatgataatgatcttggctaatattgtag
>LOC_Os12g03470.2|intron position:11|intronpair456-1
gtaaactactcatcctctggagttctgttatgcagtacttctcattc--tgtcaccaatgtcaaggtttttcccatttattaaattctaataattcctttttctctag
>LOC_Os11g03730.3|intron position:11|intronpair456-2
gtaaactactcatcctcttgagttgtgttctccagcacttctcattctttgtcacaaatgtcaaggcttttcccatttattaaattgaaacaattccttttt-tctag
>LOC_Os12g03470.2|intron position:13|intronpair457-1
gttatctttccttgaaacaatcttttctttccgggtcgtgtgacagatcacatttgagctttc--ctgcgtagggctttattaagatctactaacaaatgcaatgagatatttactgtaacttcttgttggttctttgcag
>LOC_Os11g03730.3|intron position:13|intronpair457-2
gtgatctttccttgaaacaatcttttctttctgggtcttgtgacagatcacatttgagctttcctctgggtagggctttattaagatctactaacaaatgcaacaagatattcattgtaacttcttgttggttctttgcag
>LOC_Os12g03470.2|intron position:14|intronpair458-1
gttagttttgatggctccatggtttctttatttgtgtttttgtttatttaacaagtactgtaataatgcttcaatcaaacaatcag
>LOC_Os11g03730.3|intron position:14|intronpair458-2
gttagttttgatgactccatggtttctttatttgtgtttttgtttatttaacaagtactgtaataatgcttcaatcaaacaatcag
>LOC_Os12g03470.2|intron position:15|intronpair459-1
gcaagaaattttgttataaacctactctacatctgtaggagaattgcgtacctcatggattgatcttgaaatctcctgtgcag
>LOC_Os11g03730.3|intron position:15|intronpair459-2
gtaagaaattttgttctaaacctactctacatctgtaggag-attgcgtacctcatgaattgatcttgaaatctcctgtgcag
>LOC_Os12g03470.2|intron position:16|intronpair460-1
gtaagcaaacatttctgatttcttactggatgtaatgcacatatcaatgtctagtagagtttgtggttttggtcatctgaagccaaagctttgctcatgataaccaatgcag
>LOC_Os11g03730.3|intron position:16|intronpair460-2
gtaagcaaacatttctgacttcttactggatgtaatgcacatatcaatgtctagtagagtttgtggttttggtcatctgaagccaaagctttgctcatgacaaccaatgcag
>LOC_Os12g03470.2|intron position:3|intronpair461-1
gtatgggtttatgtattgttgttctttagtttgttttcctcatagtactgctaccattttgctgtattttctcatgaaattacctagtaaatcatggacctccacacgttctgtttcaaattttcatgtagcgatatttctttcgtgcacttgtgttgggcaaaatatggtaaacatttgctttcctaacttttgcaatgcttcctttccaatgctttgatcgcccttaattgtcatatcaacctgcag
>LOC_Os11g03730.3|intron position:3|intronpair461-2
gtatgggcttatatatcgttgttctttagtttgttttcctcacagtattgctgccattttctttccttttctcataaaattaacaagtaaatcatggacctccacatgttctgtttcgatttttcatgtagtgatagctcttttgtgcacttgtgt-----------tagtaaacatttgctttcctaacttttgcaatgcttcttttccaatactctgatcacccgtaattgtcatatcaacccgcag
>LOC_Os12g03470.2|intron position:4|intronpair462-1
gtcagtgcctttgctctcaatactgggacaggagaacaaggatgtctgcccattcccattag--ttgaaagaattatattgttgcag
>LOC_Os11g03730.3|intron position:4|intronpair462-2
gttagtgccttttctctcaatactgggacaggagaacaaggatgtttgcccattcccattagttttgaaaggattatattgttgcag
>LOC_Os12g03470.2|intron position:5|intronpair463-1
gtacattatattttgttatcaaacttcgttactggaaaaggaaaacgatatcatggactttttcatgctatctctatatagtgtatgataccac-ttaaatcttcatgggctttttctactgcttccaacatttcttttacacattcag
>LOC_Os11g03730.3|intron position:5|intronpair463-2
gtacattatattttgttgtcaaacttcattactggaaaaggaaaacgatgccatgggcttttt-atgctatctatgtatagtgtatgataacactttaagtcttcatgggctttttcaagtgcttccaacatttcttttacacatacag
>LOC_Os12g03470.2|intron position:6|intronpair464-1
gtatgagctatattttccaattgaaaatcaagttcttgatatctgcacatatatgtcagacgtgtctgggataattgacttgatttccattcaaacaattgtag
>LOC_Os11g03730.3|intron position:6|intronpair464-2
gtatgagctatattttcccattgaaaatcaagttcttgatatgt--acatatatgccagacatgtctgggataattgacttgatttacattcaaacaattgtag
>LOC_Os12g03470.2|intron position:7|intronpair465-1
gtaccagtttagttgacattatttccgcccttcattttcttatcactccctaatcatatattgcctttgaattctatttttttttctaatgaaaaatttgaactctacatcaaag
>LOC_Os11g03730.3|intron position:7|intronpair465-2
gtactagtttacttgacattattcctgcctttcattttcttatcacgtcctaatcatatattgcctttgagttcta--tatttttctaatgaaaactttgaactccacatcaaag
>LOC_Os12g03470.2|intron position:8|intronpair466-1
gtaataattgccatattttttatatctttatcgccacagctgacctccttaattgctactaaactcttttatatatcag
>LOC_Os11g03730.3|intron position:8|intronpair466-2
gtaataattgccatattttttatatcttgatcaccacagctgacctcctgaatcgacactaaactc-tttaaatatcag
>LOC_Os12g03470.2|intron position:9|intronpair467-1
gtatgttctgaactccctggtttattttctgttaagtcagatgcaccttgattcgctaaattgtttccactttaaaatttacctgcaacatcctagctatgactgggcattactatggatatggaatgtgagaaaattgatactatcttcactaccatcgtagtagtgttccatcttttatctttgtatatctaaatattaaggatcttcgttgtgcagatcctaagaatgcaactgcatatgatgtgtctcattgactgatgctaaaactcttgccttgttttctcatgattgaaatagagctgattttctgtgtaaaataaaggatgg-tttgggcttgttcttttacactattagttcagagagttcttt---aaaaaatt--ttcacaaagttcacaagcagtgatgatgtttaacctgaatttgcattctgatctacttttcctgaattgagac-ggtaac---gtacctatccaagaaaataccaaatatcttttccttaattgagactatggtagttatcataacaccacttttgt-tttgggaacgtctc---ctgtctctctacag
>LOC_Os11g03730.3|intron position:9|intronpair467-2
gtatgttctgaactctctattttattttctgtcaggtcagatgcaccttgatttgttaaatagtttccactttagaattcacctgtaacgtcctagctatggct--gcacttccatggatatggcatgtgagaaaactgatactatctttactgccatcatagtagtgttccatcttttatctttgcatatctaaatattaa---------------agatcctaagaatgtaactgcatatgatgtgtctcattgaatgatgctaaaactcttgccttattttctcactattgaaatagagctgattatttgtgtaaaaaaggagatggttttgggcttgttcttttactctattagttctcaaagttcttttcaaaaaaattaattcacaatgttcacaaggagtgatgatgtttaacctgaatttgcattctggtatactt-------------acagataacaatgtaccta-ccaagaaaatactaaatatcttttcttgaattgaagctatgttacttgtcgtaacaccagttttttgtttgggaacatctcttgttgtctctctacag
>LOC_Os12g03530.1|intron position:1|intronpair468-1
gtcagattttgcctatttagc-tctg--tcagttcat-cttatcgcgtcactttctctgccggcatcaaaa--tatgttaggatgagatcaataatttagtcaaccttacct------------aactgctgcagctagtcttttcagttgaatttaccattgttcacact--acactgca-----ctgtattaactatggtggttcttcatatatcttcatgcaaatcttctttctggtttcagaaaataactcctatgttgtacatgttttctcattccactgtttccttttccaccactattttgtgtggatgccggtgttataattttgtctgcattacttctagtcagggaaagaggagggattggggt---gtgtgtgcgcgcgaagatttcttttgttagcgcttgctttatattcattatgtgttcactgcaatctgaatattctagattatgctcgtcagtcatgataactagatcagtgaacattatag
>LOC_Os11g03780.1|intron position:1|intronpair468-2
gtcaggctttgcttatttagcttctggttcagtacatccttctcgcatcact---cccacgggcactagaactgatatcaggatcggctcaataacttaatgaaccttacctgggggatgcataaa----tgcatctagtattttcagtcgaatttaccgttgttcacacttcacactgcagcacgttgtactagctatgatgagatttaataaatcttcatgcccatcttctgcttggtttcagaaaataactcctattctgtacatgttttctcctgcgccggtgtattatagttccattttcttctgtggatggcggtgttgaaatttt-tatgcattactt--------gggaagaggagggattggggtggggtgtgt------gaagatttcttttgttggcccttg--ttatattcattacatgttcgctgcaatttgaatattctagattatcctcgacagtcatgataactggatcggtgaacatcacag
>LOC_Os12g03530.1|intron position:11|intronpair469-1
gtgatctctctcacttcttcctttctttggataatctctcattccatattcttgggacta--------actgaatcgtgcatgcagctgtatttagatcattcatgacttttccaggataaatttcagtattgtcttggataattagtagtttatgaccctattcagataatcacatttggaacaaaggga-aaatgtctgttgttcagaaattacaagata--atgaataatacacgtattgtaaatattaatagtgagcagcaagaatactct--atcatgaataaattaaaagtgtatgtcctgtttatctgcag
>LOC_Os11g03780.1|intron position:13|intronpair469-2
gtgatctccttcacttcatactttccttgaataatctctctctccatattcttggg-ctagctgaaatgctgaatcatgcatgcggctgtatttagatcatccatgacttttccaggataaatgtcaatattgtcatgaataattactagtttatgaccctgtttagataattaaatttgaattgaggggataaaagtttgtttttcagaaattacaagataacatg-----tacacatgttgtaaatactaatactgagcagcaaaaatactctccatcatgaataaattaaaagtttctgtcatgtttctttgcag
>LOC_Os12g03530.1|intron position:12|intronpair470-1
gttagtacctccagctttgctccttttta-tttccaacgttcttgttggtcacaagtacgcgagtttgactagaccttaatgtaatgatcag
>LOC_Os11g03780.1|intron position:14|intronpair470-2
gttagtacctttggctttgc-cttttttattttctaacattcttcttgttcacaagtgcttgagtttgactagctctgaatgtgatgatcag
>LOC_Os12g03530.1|intron position:13|intronpair471-1
gtaaactaaccattcca-gtttctcctaatttgcatacccttgcagcaattcattacacaagcacctaaatgttttgaatgatttagttacaa----------cgatataaaactgattcaactactgcatacttggataacatctctttggattttagaacatatgttgatcttcaaaagatcttctgcag
>LOC_Os11g03780.1|intron position:15|intronpair471-2
gt-agttaaccattccatttttttcctaacttgcataccattgcagcaattcattagcgaattacctaaatgttttgaatgatttagttacaacaatataaagcgatataaaactgattgagccactgcatacttg---cacatctgtttggattttagaagatatattcatcttcaaaagatcttctgcag
>LOC_Os12g03530.1|intron position:3|intronpair472-1
gtatgagtccttatcgatgtaaaataactcattgtccaaataatctttt-ttctaaacaacagtt---actgtacaatgctgtcacttaaaggaaatacagcaaagttgtgatcttttttccaaaaagttaaact----aatagctaacgttacctatattttgcttgatttcattttatgctca--tttttctgacataatgttgtctttctatgcaatagttctgttttttttacttggaaatatgaatatctgttatag-tttttcttccgaccatttctacttttatcttctgatatatatatatatatatatatatatttatttatttatttatttgcttgggattttaccatctgatttttggatgaacctgttcgttccaacttccag
>LOC_Os11g03780.1|intron position:3|intronpair472-2
gtatgagactctgtcaacgaaaaataactcacagtccaaataatcttttcttctaaatgacagtttacactgtacac-actgtcacttacagaaaatacagcaaaattatcatttatcttccaaaaagtgaaactaacaaatagctaagctaaccctttttttttttggtttcagttcatgttgatctttttctgacgtagtgttggctttctatccaatggttgcatgttgcttacttggaaa-atgaataactgttctagttttttcttcaaaccatttccacttttatcttctg-------------------------------------tttgttttc-tgggattttaccttctgattatttgaagaatctgttcatttcaacttccag
>LOC_Os12g03530.1|intron position:4|intronpair473-1
gtatgtatctttgacataacactgaaataaataattcttgatgtgtttttcttttatgattgaaaggattgcatattgaaatgttgcag
>LOC_Os11g03780.1|intron position:4|intronpair473-2
gtatgtatctttgccata-----gaaataaataattgttaatgtcttctttgtttaagattgaaaggattgcatattgaaatgttgcag
>LOC_Os12g03530.1|intron position:7|intronpair474-1
gtacgttaaatgccaaaagtaagaatagtcatccaaatagaactgggtagaggattactccggtttgacttttccttattgcagatgccatcgtagcaaaacaaaatgtt-ttctatgcatttgtcattcttt-aagttcattattttttttctatttatag
>LOC_Os11g03780.1|intron position:9|intronpair474-2
gtacgttaaatgcc-caagtaagaatagtcatccaaatataactgggtagagggttactacggttccatttttccttattgcagatgccatcattgcaaaacaaaatgttgttctatgcatatgccattgtttcaagt------ttttttttcttattatag
>LOC_Os12g03530.1|intron position:8|intronpair475-1
gtatatttttattaatcagaatttgacatactactgatcccatttgttgtcaatgccatagttgttttccttaggtt------ggtacatctataggctgaaatggtgtgatggccaagtgtacttaacacaaaatccctcatcatatatgaatgcatatctaaaaccacttattttccttcttctttaccccttgtttttctttgtttgtatgccgtcgttactttgtggagtcaactacaattatggcaaaacaatttcatccttacagataagcataataaaaatataaacattcgcaacaaataatagatgaaaatagaatggatgtaactttgagctatttatgtcatcagtttctgaggatagattttctttgcacatga-------------------------agttactataacattcactaatttcatgaaaataccagagagctagccaatagtatcccacttgtccccgagttgcccatgatggttttgaatcctatcttacag
>LOC_Os11g03780.1|intron position:10|intronpair475-2
gtatatttttattaaccagagcttgtcatgctaatgatcccatttgttgtcaatgccatagttgttctcattagttttcaatagacacatctataggctaaaatgatgtgatggccaagtataattaacacaaaatctcttatcatttatgtctgcatatctaaaaccgcttattttccttcttcgttcccc----tttttctttgtttgtatgccatcattact---tggagtcaactacagttatgaaaaaataatttcacccttacaaataagcataataaaaatataaacatttgtaataaataatagatgaaaatagaatgtatgtaacttttagccatttattgtaccagtttccgaggatacattttctttgcacatgaagttataattgctcataaccttcagagttactatagccttcactaatttcatgaaagtactagagag----------------------------------ccatgacggttttcaatcctattgtacag
>LOC_Os12g03530.1|intron position:9|intronpair476-1
gtaatcttcat----------------tccattttcactgtttaaatactgtctcattacttctaacagacttttcattgtgcttttattaagatgcactctgacatattttttcag
>LOC_Os11g03780.1|intron position:11|intronpair476-2
gtaatcttctttcatcagaaaatattctccattttcactttttaaatactgtttcatgatttcg-acatacttctcattgtgttttcattaagatgcattctgacat-ttttttcag
>LOC_Os12g03530.1|intron position:10|intronpair477-1
gtatttttcagtccttgtttggatggt--------cagggatccgtggccatcacggcccatccaaaatatggactttgtttttgtgatttattctggcaatagatatatcctcgaaatactcctatatgggttggtctttaattgacctatcatcctaactttggtggaatatttttaggacattattttttttccatgttattctacctgaggctggccactggcatgtttatttattaaa-tttcttcagaaattatattgaagtcataatattatatgtgtaacttccattaatgatagtgttctagtg-------tcacaacacttcagccggctttgtttctctgtatcattacagttctcttgcatcccgacgccctaggatattggatacacagaaagtacttattaattactatgctatgatcctgttccag
>LOC_Os11g03780.1|intron position:12|intronpair477-2
gtattttttaatccttatttggatagtatgggtctctgggatttctggccatcatggtccatccaaaacatgacctttgtttttgtgatttattctggcaatagatatatccttaaaatactgatataaaggttggccttaaataggcctatcttcctaattttggtagaatatttttaggacat--tgtttcttccatattattctacctgaagt-------tggtttcttcatttatttaagtttctttagaaattatattgaagtcataattttatacgtgcaaattcaatcaatg---gtgttgtagtgtcaactgtcacaacactctggaaggctttgtttctctgtaccattacagttctcttgcatctcgacatcctaggatattggatacacagaaagtagtcattaatgactatgctataatcttattccag
>LOC_Os12g03720.1|intron position:2|intronpair478-1
gtactcttcagctttctctgttgattcacctgccttatctgttctattttgcctttactttcttttttagaaagaaagatcatttttaatggggggcaatctatcttttctagacctaaagttatctatttcctttataccattttttctgccaatttgacaattgtacttttattgtgtcactggttttttattga--ctgaaataatatgtgaacacgctagtgcaacagttcttttgtttctttgacatcattagccttacatttgatgccttgtccaagctttaacaatttggccattgcag
>LOC_Os11g03900.1|intron position:5|intronpair478-2
gtactcttcagctttctctgttgattgacctgccttatctgttctattttgcctttacct--ttttttagaaagaaagatcatttttaatgggggacaatctatattttctagacctaaagttatctgtttcctttgtaccattttacctgccaatttgacaattgtatttttattatgtcgctggttttttatttactctgaaataatatgtagacacgctagtgcaacatttcttttgtttctttgacatcattagccttacatttgatgccttgtgtaagctttaacaatttggccattgcag
>LOC_Os12g03720.1|intron position:3|intronpair479-1
gtatgccaacttattgtcctgactccttatgtagaaattttagatgtcaacatcagtgacaatatgtattagctacctgtttcttgacccagatacttcttccttgcattatttggacaatag
>LOC_Os11g03900.1|intron position:6|intronpair479-2
gtatgccaacttattgtcctgactccttatgtagatattttagatgtcaacatcagtgacaatatgtattagctacctgtttcttgacccagatacttcatccttgcattatttggacaatag
>LOC_Os12g03720.1|intron position:4|intronpair480-1
gttaatttctgtctattctcatgcttcaacccttttttggtcgtcttgattcctaacaatatctcatatcttgcag
>LOC_Os11g03900.1|intron position:7|intronpair480-2
gttaatttctgtctattctcatgcttcaacccttttttggtcattttgattcctaacagtttctcctatcttgcag
>LOC_Os12g03720.1|intron position:5|intronpair481-1
gtatgtcgtgttagatcaacaaatgcattatttagtctaggaaattgtttcttttgaacaacgttttccaaatttgtctattttactacacag
>LOC_Os11g03900.1|intron position:8|intronpair481-2
gtatgtcgtgttagatc---------------tagtctaggaaattgtttcttttgaacaaccttttccaaatttgtctattttactacacag
>LOC_Os12g03720.1|intron position:6|intronpair482-1
gtaagcgctttggacagactgcagagcacgttcattttcttttcatttttcaaggagttcctctaaacatcttcacctcttgcag
>LOC_Os11g03900.1|intron position:9|intronpair482-2
gtaagcgctttggacagactacagagcacgttcattttcttttcatttttcaaggagttcctctaaacatcttcacctcttgcag
>LOC_Os12g03720.1|intron position:7|intronpair483-1
gtttgcacattgtttgaattgtttaatttcatcaaattccagaacttctacttatgctttatcatttgtgaaacaatttcatttactgagtgtattgttatttgttccttcag
>LOC_Os11g03900.1|intron position:10|intronpair483-2
gtttgcacattctttgaattgtttaatttcatcaaattccagaacttctacttatgctttatcatttgtgaaacaatttcatttactgagtgtgttgttatttgttcgttcag
>LOC_Os12g03730.1|intron position:1|intronpair484-1
gtacctgctctttctttctttctttctttcttgctccagcgatctggctacagcttcttcaacttcatagcagcgaggtagactgattttccttcattttgcag
>LOC_Os11g03910.1|intron position:1|intronpair484-2
gtgcctgc----tctttctttctttctttcttgctccagcgatctggcttcagcttcttcaacttcatagctgagaggtagactggttttccttcattttgcag
>LOC_Os12g03730.1|intron position:2|intronpair485-1
gttagtgaatccccaaatcatttataagttgcttcttcacatataattttgattgccaatccgttctctagtgacatataccaaacaattaatccgcatggtagtcacagtgatttcagcttcaatatctgaaactgaaatcagtcaatcaggggttcaagattccacaagtctaatttccactatacaacatgtctagcactgtacagtcatgtgaatttcaccttc-aaattgcag
>LOC_Os11g03910.1|intron position:2|intronpair485-2
gttagtgaatccccaaatcaattataagttgcttcttcacatagaattttgattgccaatccgttctctagtgacatataccaaacaattaatcagcatggtagtcacagtgatttcagcttcaatatctgaaactgaaatcagtcaatcaggggttcaagattccacaagtctaatttccactatacagcatgtctagcactgcacagtcatgtgaatttcaccttcaaaattgcag
>LOC_Os12g03730.1|intron position:4|intronpair486-1
gtaaacctactttcttctttagctattctagagactttgctatagttactggttctcttatactgtaattcagtaaatgcattttaatgagtagacagtattaagagtttgagatagttctgataacttcaactagcagctccatacacggtgtttagttgtgtactgaatgtctaactagatccaactgcaaattctgcag
>LOC_Os11g03910.1|intron position:5|intronpair486-2
gtaaacttacttccttctttatctattccagaaac-atgctacagttactggttctcttatactggaattcagtaaatgcattttgatgagtagacagtattaagagtctgagatagttctgatggcttcaattagcagctccatacacggtgtt--------aaatgaatgtctaactagatccaactgcaaattctgcag
>LOC_Os12g03810.3|intron position:1|intronpair487-1
gtcactgtcaaacaccagctaacgaccaagttctgaatctgaattattgtagcacctttaattgtttggtgatatttcacatctggaatattatgatcctgtccttcagatttccctttatttaagtgactgtccttccgattctttttgcctgttaattactttcatgggacaaaaaacatggcactttgttcagggtttagtagcttttgatggaagtaataccttttgctgatgggtaactctgtttttggaatgcag
>LOC_Os11g03970.1|intron position:1|intronpair487-2
gtcactgtcaaacaccagctaacgaccaagttctgaatctgaattattgtagcacctttaattgtttggtgatatttcacatctggaatattatgatcctgtccttcagatttccctttatt----tgactgtccttccgattctttttgcctgttaattactttcatgggacaaaaaacttggcactttgttcagggtttagtagctgtttatggaagcaataccttttgctgatgggtaa--ctgtttttggaatgcag
>LOC_Os12g03810.3|intron position:3|intronpair488-1
gtaagtgattctgctatgttgtccatttccaatttaaatagttatatcttcttttcaaaacacatat-aaaaataca-tttttaatttgtaatgacatttacttgaattcccttttgtattt---ag
>LOC_Os11g03970.1|intron position:3|intronpair488-2
gtaagtgcttctgctatgttgtccatttccaatttaaatcgttatatcttcttttcaaaacaaatgtaaaaaataccttttttaatttgtactgacatttacttgaattcccttttgtatttttaag
>LOC_Os12g03810.3|intron position:4|intronpair489-1
gtgagttcatctccctttcctctgctgcctcttttgtcaacaagaaatatatttcagaatctaagcttccttccaaaagaaacaatctaaattacaatacttgcag
>LOC_Os11g03970.1|intron position:4|intronpair489-2
gtgagttcatctccctttcctctgctgcctcttttgtcaacaagaaatatatttcagaatctaagcttccttccaaaagaaacaatctaaactacaatacttgcag
>LOC_Os12g03810.3|intron position:6|intronpair490-1
gtaatgtcagaaagagaaattatagaattttaacctacca------tacttggaactatttttcatcagaagccattaataattcacacatttcatccacctttgtgatag
>LOC_Os11g03970.1|intron position:6|intronpair490-2
gtaatgtcagaaagaaaaattatagaattttaacctaccattagtttatttggaactatttttcaccagaagccattaataattcatacatttcaaccacctttgtgatag
>LOC_Os12g03810.3|intron position:7|intronpair491-1
gtgagaattgtaccacttttagatcatttttgttgtattaatatttcatgcttatttgattcttctctgcacttcctggcag
>LOC_Os11g03970.1|intron position:7|intronpair491-2
gtgagaattgtaccacttttagatcattgttgttgtattaattgttcatgcttatttgattcttctctgcacttcctggcag
>LOC_Os12g03810.3|intron position:8|intronpair492-1
gtatgctagaacaactgaataacatagtagataattaggtataatgcatcactgaaggcactgtaatgtgtcttctaataacacagtagatcctgtaatgcctgtagcattcatcaaccagataatactcaattctacaggggctagcac----------------------------tccttttagaaagctcttctatgcttaataataatcattaaaacagatagtaataactaataaaataatatcatctttcttcgtgacacaacattggatgatttcttaagctaactacttgagctactgttgtag
>LOC_Os11g03970.1|intron position:8|intronpair492-2
gtatgctagaacaactgaataacatagtagataattaggtataatgcatcactgaaggcactgtaatgtgtcctctaataacacagtagatcttgtaatgcccatagcatt------ccggataatactcaattctacaggggctagcactccttttataaggctctttttttgagtttccttttataaggctcttctatgcttaataataatcattcaaacagatagtaataaataataaaataataccacctttcttcgtgacacaacattggatgatttcttaagctaacttcttgagctactattgtag
>LOC_Os12g03810.3|intron position:9|intronpair493-1
gtgagtaaactgcaatatgcacttgaatttctgtttcacatgacatgaagataaaagcatgccagttgctaaatggtttgaccactgtgatttgacctcctccag
>LOC_Os11g03970.1|intron position:9|intronpair493-2
gtgagtaaactacaatatgcacttgaatttctgtttcacatgacatgaagataaaagcatgccagttgctaaatggtttgaccactgtgatttgacctcctccag
>LOC_Os12g03822.1|intron position:1|intronpair494-1
gtacttcatattgttaagccacactgttctgtgcttgtcagttgcaaatagcacactgaaatggcatattccctccattgctgtttttatggtttattttcagtttggatttctgtctatgcatttaatattttggaaggaaaatgtggggtattgggtcttttgatagtaatattgatacaagatgattgaaccatttcatggatgaatgatattttgcattttcttgctactagatttgtcaagccagagacgctatggtagataatttgttgcttctgatgtctatatttaatatgcagactcctgtagaatacacgctcttgtgcaaaaatcagtgcagctagatagttaaacgataatgttaattctttgttatttgaacaccttttacaactataataatttcttctgttcatatagtctcatcttgctgttgaacgacggtattcacatcaaaatcatatcttttgttttattttctacttctag
>LOC_Os11g03990.1|intron position:10|intronpair494-2
gtacttcatattgttaagccacactattctgtgcttgtcagttgcaaataacacactgaaatgacatattccctccatcgctgtttttatggtttattttcagtttggatttctgtttatgcattt-----------agaaaaatgtgggctattgggtcttttgatggtaatattgatacaagatgattgaaccatttcatgg----atgatattttgcattttcttgctactagatttatcaagccagagacactatggtagacaatttgttgcttctgatgtctatatttaatatacagactcctatagaatacatgctcttgtgcaaaaatcagtgcacctagatagttacatgataatgttaattctttgttatttgaacaccttttacaactataataatttattctgttcatatagtctcatcttgctgttgaacgacagtattcacatcaaaatcatatctttttctttctgttctacttctag
>LOC_Os12g03822.1|intron position:2|intronpair495-1
gtaagtctcctcactccaagttttatacc-ttatgtttaaagtgtgctgaaatgccccaaaaagaatgctttctttactattttctgacttgcatttttcaatcctgaattgtttgtgtacag
>LOC_Os11g03990.1|intron position:11|intronpair495-2
gtaagtctcctcattccaagttttatacctttatgtttaaagtgtgctgaaatgccccaaaaaaaatgttttctttactattttctgacttgcatttttcaatcctgaattgtttgtgtacag
>LOC_Os12g03822.1|intron position:3|intronpair496-1
gtactgttaccacacttgttttatgtttacttcctctcattttcatatcattgtgttcaccattccttgtgtaattaaaatacatgtttgtggacctcgagatgtatttcaaaagtacagacactgttactgagtgaaatcataaatgtgatgttgattgttttatgtgcag
>LOC_Os11g03990.1|intron position:12|intronpair496-2
gtactgttaccacacttgttttatgtttacttcctctcattttcatatcattgtgtgcaccattccttgtgtaattaaaatacatgtttgtggacctcgagatgtatttcaaaagtacagacactgttactgagtgaaatcataaatgtgatgttgattgttttatgtgcag
>LOC_Os12g03830.1|intron position:1|intronpair497-1
gtatgttcttcttaattaactaatgaactaactacggttatgatgtcttgaaatttttactatgagcccatacatgcatggtatacttgttttgatgatacaactagcttgcaa--tccatatgttgataatcttattttctgatgattggttgtattgttttccttttcag
>LOC_Os11g04020.1|intron position:1|intronpair497-2
gtatgttcttcttaattaa-tcatgaactaactatggttgtgatgtcttgaaatttttactatgagcccatgcatgcatggtatacttgttttgatgatacaactagcttgcactgtccatatgttgataatcttattttctgatgattggctttactgtttcccttttcag
>LOC_Os12g03830.1|intron position:2|intronpair498-1
gtactacgttaatctcaatgggatctaatccatgtcatatatcttctctataggagcaaaaacgcatgccatgtttcactaagtcatattttataatcctacaattatt---ttatcttcacactag
>LOC_Os11g04020.1|intron position:2|intronpair498-2
gta---cgttaatctcaatgagatctaatccatgtcatatatcttctctataggagcaaaaacgcatgccatgtttcactaagtcacattttataatcctacaattatttacttttcttcacactag
>LOC_Os12g03830.1|intron position:11|intronpair499-1
gtactccattaactgttgtggagcaacttattatgaccatcatttccacctctcataaatcgtatgtagcactttattcatttgggggtaactattcattcaaagtcggtatatacagatgttcgcacactagatatattgttatactacatgtatatatttcttcctcgacatctag-----------------tcaacactccacaatatcaagatgagattctctaaaattttcagaattctataatgttttctcttttgg-aattaatgtacgaagtaaatacgaaacaatttaccaataagggaatatggtactagaaggaatgtgtaatgctcatctcaactagtgtatatgattgttacggttgttgtattgaaaggcataagtcctaactcctgtatttcttattttaccaaaatttattgagtagtataattatgcaaaccccaaaaatattaatcctatatatgcgccattttag
>LOC_Os11g04020.1|intron position:11|intronpair499-2
gtacttcattaactgttatggagtaacttattatgaccatcatttccacctctcataaaccttatgtagcactttatgcattt-gggttaactattcattcaaagtcggtatatacagatgttcgcacact--atatattgttatactgcatgtatgtgtttcttcctcgacatctagtcaacacttcacaattttcaacacttcacaatttcaagatgagattctctaaaattttcagaattctataatgttttgtcttttggcaattaatgtgcgaagtaaatatgaaacaatttaccaataagggaacatggtactagaaggaatgtataatgctcatctcaactagtgtatatgatttttacggttgttgtattgaagggcataagtcctaactcctatattactcattttaccaaaatttcttgagtagtataattatgcaaaccccaaaaatattaatcc----tatgtgccattttag
>LOC_Os12g03830.1|intron position:12|intronpair500-1
gtgagtatttaaaccatatgctcaaaacacatatacatgtttcttagccaagccaaatatcttatacaaattttgtgtgtatattacag
>LOC_Os11g04020.1|intron position:12|intronpair500-2
gtgagtatttaaaccatatgctcaaaacacatacacatgtttcttagccaagccaaatatctgatacaatttttgtgtgtatattacag
>LOC_Os12g03830.1|intron position:14|intronpair501-1
gtgagt---actataacgtacacaatttttcttaaaggcaaaaggttttagcatgaaaatatcatgaaaaaaataccaatcttatcatattagagacataataactactaagtccaacaacagagttgaactagaaaagtttgtggactatcaaattcacaagtaaaggaataattttacatttattctgtactaaaattggtatagaattttcatgcaagtgtgttatgcttgttttatttatgaattgtatag
>LOC_Os11g04020.1|intron position:15|intronpair501-2
gtgagtatcactacaacatacccaatttttcttaaagacaaaaggttttagcatgaaaatatcatgaaaaaaataccaatcttatcatattagagacctaataactactaagtccaacaacagagttgaactagaaaagtttgtggactatcaaattcacaagtaaaggaataattttacatttattctatactaaaattggtatagaatt----cgcaagtgtgttatgcttattttatttatgaattgtatag
>LOC_Os12g03830.1|intron position:15|intronpair502-1
gtatataattgatttacaagttagaaaccaacttctgttgataactatgcattttatagtgcaagtataataaatgtactgcatccttgaaggtactaatatcagatatattccattgatgttgcag
>LOC_Os11g04020.1|intron position:16|intronpair502-2
gtatataattgatttacaagttagaaaccaactcctgttgataactattcatttcatagtgcaagtataataaatgtactgcatccttgaaggtactaatatcagatatattccattgatgttgcag
>LOC_Os12g03830.1|intron position:4|intronpair503-1
gtgagtatttattgtctcaaaatgttcacttttacatgaaaaatttgaaaagctcaatatatgatcctctgtttttaag
>LOC_Os11g04020.1|intron position:4|intronpair503-2
gtgagtattcattgtctcagaatcttcacttttaggtgaaaattttgaaaagctcaatatatgatcctctttttttaag
>LOC_Os12g03830.1|intron position:5|intronpair504-1
gtatgctacaaagcataatcataaatcaaatgaatttattctgtcattcatgtgaacaaatatatatgtat----gcttattgtttgatttattgcag
>LOC_Os11g04020.1|intron position:5|intronpair504-2
gtgtgctacaaagcataatcattaatcaaatgaaattattctatcattcatgtgaacaaatatgtatgtatatatgcttactgtttgaattattgtag
>LOC_Os12g03830.1|intron position:6|intronpair505-1
gtaaataaatttatactcatctcatcacaagtacaaaattcagataattgtatctctaatgcacttcaatacttatatatag
>LOC_Os11g04020.1|intron position:6|intronpair505-2
gtaaataaatttatactcatctcatcacaagtacaaaattcagacaattgtatctctaatccatttcattacttatatatag
>LOC_Os12g03830.1|intron position:7|intronpair506-1
gtagttgttttgttataaattgtaaccatttttttcacagaatattacaacagtattataacttactttgtctctcatttctctcag
>LOC_Os11g04020.1|intron position:7|intronpair506-2
gtaattgttttgctataaattgtaaccattttt-tcacagaatattacaacggtattataacttattttgtctctcatttctctcag
>LOC_Os12g03830.1|intron position:8|intronpair507-1
g----tatacacaaatggtttgtctcaagatata-----------tttcataaatagttttatcatttattaaaaaagtatatgtgtattttttatag
>LOC_Os11g04020.1|intron position:8|intronpair507-2
gtatatatacacaaatggtttgtctcaagatatattttatgaaaatttcatgaatag-tttatcattta-tcaaaaagtatatgtgtattttttacag
>LOC_Os12g03830.1|intron position:9|intronpair508-1
gtgagtgatactccatgtatatactacttttatgtgttttacaagactctacttaaaatcactatcaagtttctcacctcttaggctagctcccatatagctctgttaactctttcaatgctatgcataactttac----ccaaccatgaataggaatgatatatgtcaattggtcacatag-----------------ttatatttgaagcatgaacatatggagtgtaaattcaatagttgacaacttggaggttttaaataagcatatgatacaa--tttttaagaacatgaaacacttccactgatttaaaatttattttcttggtttccattatgtctaaaagagaatatgatt-agtgatgaacaaactaatttgtatttattcttgtactcaattgttgcatgactactgcccaaaaactgtgacttgtgtacttgaagcttttaagtgatattataattattaagacatgaccgcaaggaacaatattaatcaaattgacaatcttaattaccag
>LOC_Os11g04020.1|intron position:9|intronpair508-2
gtgagtgatactcc-tgtatatactacttttatgtgttttacaagactctacttaaaatcactatcaagtttctcacctcttaggctagctcccaaatagctctgttaactctttcaatgctatgcataactttacatagccaaccatgaatagaagtgatatatgtcaattggtcacatagttagtcagaaaactagcttataattgaaacatgaac---------------tcaatagttgacaagttggaggttttaaataagcatatgatacaatttttttaagaacatgaaacacttccactaattaaaaaaatattttcttgatttccattatgtctaaaagaaaatatgattaaaggatgaacaaactaatttgtgtttattcttttgctcaattgttgcatgactactgcccaaaaactgtgacttgtgtacttgaagcttttaagtgagattataattattaagacatgaccgcgaggaaaaatatttatcaaattgacaatcttgattaccag
>LOC_Os12g03830.1|intron position:10|intronpair509-1
gtaatgattttaactgtatccctattcattagaatatgcagattggttaatatataaaagaaatatgtttttcatatatataaaggactaattgattttttatatgtatactag
>LOC_Os11g04020.1|intron position:10|intronpair509-2
gtaataaatttaactgtatcccttttcattcgaatatgcagattggttaatatataaaagaaatatgtttttcatatatatgaaggactaattaatttttt-tatatatactag
>LOC_Os12g03870.1|intron position:2|intronpair510-1
gtaagtatgtatt------------cacttctccatctaattatttcatcatgcgtcttgagcta---------cagtatcacctgcgtcgcacaaagacgtttacctaacttgaaggacactgctttgcatcattcctaattaatctctgaaccctggatcatttcgaatgcatgtcccagttcacacatttctccctaaccattataccttaccacttggttgc--aacttggatctcatgagatattccaactg-tagccttcaccgttttgcttt--gtatagctggactcattg----gtcctttgtctaaaagaaaaactcatagccttccttgaatttctgacacgatttcagtttgtacgtcaaaccatcatcttcagatctatgtagcatatataacgggagtgcctgccccgtagttctctttatcaagatctctactggttcattcaagttgcatctcagtgatccccttttcgcatattgaatactctggcttattcaatcatctctgttttcatag
>LOC_Os11g04060.1|intron position:2|intronpair510-2
gtaagtacgtagtattatacttctcgtcttctccacataattatctgatcacgcactttcatctacagttatatcagtaccaccagc------------------------------tacactgctttgcctcattcctaatttcactctgaacccttgataatttagaa---------catttcacacacatttccct----ctta-accataccatttggttgcagaactt--ctctcataagacattccaacggatatccttcacagttttgctttcagtaaaacttga---attggatagtcctttgtctaaatgaaaaactcaaagccttcactgaatttctgacac--tttcacttcgtgcatcaaaccatcatcttcaaatctatgtagcatatataacaggagtgcctgtgccgtagttctcttgatcaagatctatgctggttcactcaagtagcatctcaatgacccacttttgacatattaaataggctagcttattctgtc--ctctgttttcatag
>LOC_Os12g03870.1|intron position:11|intronpair511-1
gtgagtagtctcctatcacgacttcaaaagaaatataaataat------------------catttcatggtcatcactcatatttaactgaaattgcag
>LOC_Os11g04060.1|intron position:11|intronpair511-2
gtgagtagtctcctatcatgacttcaaaacaaatacaaataatcgtttcttttgacataaccatttcatcttcatcactcatattt-actgaaattgcag
>LOC_Os12g03870.1|intron position:12|intronpair512-1
gtaagcaatttcaaagctcttccttcaaattttaagtatctacacgtgtatccaaccacaccatttgttagctaataggtacagcagtaatatttcaaaagtaataatgtacaaaa--aagaagatgtgttgcactgcagaatgcagattatgaaaatctaactcagtctacaatatgacaaattcaactgtaactacttggggaagacaagcctgggttatttcatagagtactattttcagggatttaagagtaacaactaaaataggggctttattatacttccattaatatccaagtctttatctctaatgtttgttttgtacaacgtgtgcag
>LOC_Os11g04060.1|intron position:12|intronpair512-2
gtaagcattttcaaagttcttccttaaaagtttaagtatctacaagtgtatccaatcacaccatttgtgagctaataggtacagaagtaatatttcaaaag---taatgtacaaaaataaaaagatctgttgcactgcagaatgcagattatgaaaa----------tccacagtatgacaaattcaactgtagctacttggggaagacgggcctgggttcttgcgtagagtactattttcagggctttaagagtaatgaataaaataggggatttattatacttccactagtatccaagtctctatctctaatcttcattttgtacaacttgtgcag
>LOC_Os12g03870.1|intron position:13|intronpair513-1
gtatgcataaaaatcaagtgaatgcatgtgttctgatactgtgttcacgtaaataagctaaattatttattgactttgaaattcaatatcag
>LOC_Os11g04060.1|intron position:13|intronpair513-2
gtatgcataaaaatcaagtgaatccatgtgttctgatac--agttcatgtaaataggttaaattatttattgactttgaaattcaatatcag
>LOC_Os12g03870.1|intron position:14|intronpair514-1
gtgagtaccacctcttaacacttttctcataaatacaattaatgatcgagacataatgtttcttaaatgattgagataaatgatttagattttagtgatcaatactcaattttcaattcag
>LOC_Os11g04060.1|intron position:14|intronpair514-2
gtgagtaccacctcttatcactttttcaataaatacaattcatgatcgagaaataatgtttcttaaatga-------------tttagcacctagcgatcaatgctcaattttcaattcag
>LOC_Os12g03870.1|intron position:3|intronpair515-1
gtaattttttttccaaaccaattcaaaa-tatttat---aaaaatggctacggtgaccagtgagaaatgtaatttaaacgtgtgtacgccggtacacctatccattgatgttttgaaatgaag
>LOC_Os11g04060.1|intron position:3|intronpair515-2
gta--tagtttctcacatcaattcacaattatttatttaaaaaatagctatagtgacctgtgagaaatgcaatttaaatatgtgta------tacattcatttattggtggtttgaaatgaag
>LOC_Os12g03870.1|intron position:4|intronpair516-1
gtaagtca--attcagtccagctacaacagcatttctatcagtcattttagggtagtacttagatttccatgtgtgtactgtag
>LOC_Os11g04060.1|intron position:4|intronpair516-2
gtaagtcacaattgag------tataacaacaaatctatcagtcacttcagggtcatacttagctttccatttgtgtactgtag
>LOC_Os12g03870.1|intron position:5|intronpair517-1
gtaactaaaagtctttcaagtgacaatttcagcatgaagttgtatgaaattattcatgtgcctaggagggagctttcctaacatagtatttatcaagcattacaggcttattctattgaagtttgccaaactgaacatcaagctcttggactctccattgtaatgc--caagcaattctcttgtttgcccccattgtgttccacaatcctttcaatatgcactgctataaagctgttatgatttactttgatcatag
>LOC_Os11g04060.1|intron position:5|intronpair517-2
gtacttaaaagtcttccaagtgataatatca---------------acattattcatgtgcctaggagggagctttgctgac--agtgtttatcaaccattacaggcttattctattgaagtttgccaaactgaacatcaagctcttggactctccattgtaatctcacaagcaactattttgttt-tccccattgtgttccacaatcctttcaatatgcaccattataaagctgttatgatttgctttgatcatag
>LOC_Os12g03870.1|intron position:6|intronpair518-1
gtactaatttcaaaatggaaaaagaa--------gaaaagaagctaatattcggtttcttacatcgttctgcttccttctcag
>LOC_Os11g04060.1|intron position:6|intronpair518-2
gtactaatttcaaaaaaaaaaaaaaaaggaaaaggaaaaggaactaatatttggtttcttacatcg-tctgcttccttctcag
>LOC_Os12g03870.1|intron position:7|intronpair519-1
gtatgtcatacactgatacaagagcaagatataagcccagattgcttgcagtcagtgttgtaactactaaatacccatatctaatttcattacattttgcag
>LOC_Os11g04060.1|intron position:7|intronpair519-2
gtacgtcatacactgatacaagagcaagatataagcccaaactgcttgcagttagtgttgtaactactaactacccatatctaatttcattacattttgcag
>LOC_Os12g03870.1|intron position:9|intronpair520-1
gtaaagaaccatgttttctacgcctttgcttgttac--cag----tcagaaggtcacgttaatctatctagatgccactcagtttatttctcatgcttcaaaaattattatctacatacttgctaaactattcacacacagctttgatattcacataacttaaggggttct-aaaaagattaataccattagcatattt-atgctag
>LOC_Os11g04060.1|intron position:9|intronpair520-2
gtaaagaagcatactgtcttctcttttgtttgttactacagattcgcagaaggtcatgttaatctttctagatgccactcagtttatttctcatgcgtcaaaaattattatctacacacgtgacaaactattcacgcacagctttgatattcatataacttaa-gggttctaaaaaaaattaacgccattaacatatttaatgctag
>LOC_Os12g03870.1|intron position:10|intronpair521-1
gtatattgccatctttcccccaacatacataatt-tatatatatattctgaactattcatcagactttaaagattcatgttctcacatagctgcataaatttgttgttaaataattgtacttcatgtctcttcgtttcag
>LOC_Os11g04060.1|intron position:10|intronpair521-2
gtatattgccatctccctcccaccatacagatttatatatatatattctgaactattcatgagactttaaatatttgtgttctcacatagttgcataaatttgttgttaaataattatacttcatgtctcttcgtttcag
>LOC_Os12g03880.1|intron position:1|intronpair522-1
gtaagttcaccttcttcttc--------------------catgttcatacctaacctcgagtccactgtttttcctgacctgtttttcttgttgtttgtag
>LOC_Os11g04070.1|intron position:1|intronpair522-2
gtaagttcaccttcttcttctttcttttttttttctttcccatgtacatgcctcgactcgactccacggtttttcttgacctgtttttcttgttgtttgtag
>LOC_Os12g03880.1|intron position:3|intronpair523-1
gtgatcatttgtcgatgtgttaacatattgtttatcctcagagtcaaatacaagttctcactgttctatcttgttacag
>LOC_Os11g04070.1|intron position:3|intronpair523-2
gtgatcatttgtagatgtgttaacc-atagtttatcttcgcagtcaaatacaagttctcactgttctctcttgttacag
>LOC_Os12g03880.1|intron position:4|intronpair524-1
gtaacctagtttctatttcataatttccctttttgatgtctaaatgcgtaagaattgtctgaggtagtctgataattagattgcggtactaagctgtagcatgcccatgtcttggcacaaacttatttgttctggtcttaacaatcaatcaatcaatcattgagaatttcatggtttagtaagaaactgaattatctatgatagctatttcacttagtttgatatgcctttagtgcttttagcactttcttgagactgcagtttacttttcttattcacgatgaagactcagttaaatattgattactactggaagctaagttaatgctgatttttgagaacttgggcatttcaccaccacagtttcttacatatttgtcttgcctattcttctcag
>LOC_Os11g04070.1|intron position:4|intronpair524-2
gtaacctagtttctatttcataatttccctttttgatgtctaaatgcgtaagaattgtctaaggtagtctgataattagattgcggtactaagctgtagcatgcccatgtcttggcacaaacttatttgttctggtcttaacaatcaatcaatctatcattgagaatttcatggttgagtaagaaactgaattattaatgatagctatttcacttagtttgatatgcctttagtgcttttagctctttcttgagaatacagtttacttttcttattcacgatgcagactcagttaaatattga----tactggaagctaagttaatgctgatttttaagaacttgggtatttcaccaccacagtttcttacatatttgtcttgcctattcttctcag
>LOC_Os12g03899.1|intron position:11|intronpair525-1
gtagcattttcttgtgcttttaccagtgctattgatgatagtatcctgcagaaaatgatgcatgtattttcttgtactttcttcctagacgaccaaatcttgtttgctgattaaaatagagtgccaagaactgaaaaggcttgagcttagacaaaaaccaaccagaaactgaatttgaacgattctaaggtttctaactgaatttcacattcttccgtgtaaaaaatgcttatatattactatggaaaatttaacttgagttctgtggattgggagtagtctgctgaaaagtgttattagccagtgcttgcaagccagatagaacatccaagttctatacttcatctagtaatgtttttgtggctcaactttctgttatttgtaatggcaatttcttttcag
>LOC_Os11g04104.1|intron position:11|intronpair525-2
gtagcatttttttgtgcttttatcagtgctattgatgatagtatcctgcagaaaatgatgcatgtattttcttgtactttcttcctagacgaccaaatcttgtttgctggttaaaatagagtgccaagaactgaaaaggcttgagcttagacaaaaaccaaccagaaactgagtttgaacgattctaaggtttctatctgaatttcacattcttccgtgctaaaaatgcttatatattactatggaaaatttaacttgagttctgtggattgggagtagtctgctgaaaagtgttattagccagtgcttgcaagccagatagaacatccaagttctatacttcatctagtactgcttttgtggctcaactttctgttatttgtaatggcaatttcttttcag
>LOC_Os12g03899.1|intron position:12|intronpair526-1
gtgagtaaagagtttccattatattgtt-gggaagtgtatcactttttttctgaatgtcttacctactgttctttatcttgcag
>LOC_Os11g04104.1|intron position:12|intronpair526-2
gtgagtaaagagtttccattatgttgttggggaagtgtatctc-ttctttctgaatgtcttacctactgttctttatcttgcag
>LOC_Os12g03899.1|intron position:13|intronpair527-1
gtgagtatatttccatgtcaaattttaggaatctatgtatgcgattttcagggccgatttgtgcaagaaaaaggtagctttgatatttaaggactgcagtttgccaagtgacagacattaactcagaaatttttatacgacaataggacaagataaatatgatatacatctattattattatccaatctgacc-ttttgtggtgaaaatggagttgattatacaagacaagacagcacatataaaattattttctcatcttatgtatttgcaactttgatgaaaatttatcaatgttaatgtataaataggttcttgttacactctcttctaatttatgctatactatgttag
>LOC_Os11g04104.1|intron position:13|intronpair527-2
gtgagtatatttccatgtcaaattttaggaatctatgtatgcaattttcagggccaatttgtgcaagaaaaaggtagcattgatatttaaggcctgcagtttgccaagttacagacattaactcagaaagttttatacgatattaggataagataaatatgatataca---attattattatccaatctgacctttttgtggtgaaaatggagttgattatacaagac--gagagcacatatagaattattttctcatcttatgtatttgcaactttaatgaaaatttatcactgttaatgtataaataggttcttgttacactctgttctaatttatgctatactatgttag
>LOC_Os12g03899.1|intron position:14|intronpair528-1
gtatgtacccaagataatggttaatttcgacaacattttatacaaaattgcttctgattgatgattgtaaaactgcttacag
>LOC_Os11g04104.1|intron position:14|intronpair528-2
gtatgtacccaagataatggttaatttcgacaacattttatacaaaattgcttctgattgatgactgtaaaactgcttacag
>LOC_Os12g03899.1|intron position:15|intronpair529-1
gtgagtatactttatttagtgtaaccatgtaaaatgttttatgagtatactttcatttttaaaacttttgactagtatatttaaaggaaatgcgtttgaagctatgaagctcctaaagtatgttggatttactagtgctcccttgctactggatgtaatggaccatgtcaagcatccacatggtcttttctgaagcactttataaccaacgccaggcattatgttccataaaaaaagaagagttttatgcattgtactgttattgttatagtatggtccaggagtgtcatgattcatgaacgacaactttgaatacagtcgcatgttattttagtgagatggtctatcaaatcagcctctgaactatgatacattccaagaaattttaaaattgcgagacattttaaaaaatatagcactaggaattttgtggctccatctcaataaatttccgttaatgcag
>LOC_Os11g04104.1|intron position:15|intronpair529-2
gtgagtatactttatttagtgtaaccatgtaaaatgttttatgagtatactttcatttttaaaacttttgactagtatatttaaaggaaatgcgtttgaagctatgaagctcctaaagtatgttggatttactagtgctcccttgctactggatgtaatggaccatgtcaagcatctacatggtcttttctgaagcactttataaccaacgccaggcattatgttccataaaaaaa-aagagttttatgcattgtactgctattgttatagtatggtccaggagtgtcatgattcatgaacgacaactttgaatacagtcgcatgttattttagtgagatggtctatcaaatcagcctctgaactatgatacattccaagaaattttaaaattgcgagacattttaaaaaatatagcactaggaattttgtggctccatctcaataaatttccgttaatgcag
>LOC_Os12g03899.1|intron position:16|intronpair530-1
gtaaattttgttgtcttgtgaaaactttgcatggcatatgcctttgttgtcaaaatctgaatgggatgatgtgtaatattctaaatttcagaatagtacagatcttgtaagaatttatccttgtctaaattaatttcttccactcatacag
>LOC_Os11g04104.1|intron position:16|intronpair530-2
gtaaaatttgttgtattgtgaaaactttgcatggcatatgcctttgttgtcaaaatctgaatgggatgatgtgtaatattctaaatttcagaatagtacagatcttgtaagaatttatccttgtctaaattaatttcttccactcatacag
>LOC_Os12g03899.1|intron position:3|intronpair531-1
gtaaatttctcatgaattgcttgttcaaatttaagattaactctggctctcaccttgactgattccttatttacttaccttatag
>LOC_Os11g04104.1|intron position:3|intronpair531-2
gtaaatttctcatgaattgcttgttcaaatttaagattaactctggctctcaccttgactgattccttatttacctgccttatag
>LOC_Os12g03899.1|intron position:4|intronpair532-1
gttagtgatatttttcctcctctatatgaaataatagttgatatctggcacaacctagtttactccggtattgcagttccttttctttttattggtgtttgtctaactaagttcttggtataa-ccaaccag
>LOC_Os11g04104.1|intron position:4|intronpair532-2
gttagtgatatttttcctcctctatatgaaataatagttgatatctggcacaacctagtttactccggtatagcagttccttttctttttattggtgtttgtctaactaagttcttggtataatggtaccag
>LOC_Os12g03899.1|intron position:5|intronpair533-1
gtacaataaagttgaaactttcctttgttgtacttgtacctggtcatgttttttttttcctcgaatgcttgtacctggtcatgttgttcttgatcaatttatatttgtcctttcag
>LOC_Os11g04104.1|intron position:5|intronpair533-2
gtacaataaagttgaaactttcctttgttgtacttgtacctggtcatg-tttttttttcctccaatgcttgtacctggtcatgttgatcttgatcaatttatatttgtcctttcag
>LOC_Os12g03899.1|intron position:6|intronpair534-1
gtaaaatacatgccatactgttctgttattaatttttttctgtttaaattgtgttgattttgatttttttttaatattag
>LOC_Os11g04104.1|intron position:6|intronpair534-2
gta-aatacatgccatactgttctgttattaatttttttctgtttaaattgtgttgattttga-ttttttttaatattag
>LOC_Os12g03899.1|intron position:7|intronpair535-1
gtatgtcacagagaattgaacaatgttagggagttttttttaacattgtagctacatttaatacgatttcttttatggcag
>LOC_Os11g04104.1|intron position:7|intronpair535-2
gtatgtcacagagaattgaacagtgttagggatttttttttaacaatgtggctacatttaatacgatttcttttatggcag
>LOC_Os12g03899.1|intron position:8|intronpair536-1
gtattctttcttgtgtgccaacgcccaacaaaatgttttttatgattcatctacagaatacttacttttgttggaaaattttcag
>LOC_Os11g04104.1|intron position:8|intronpair536-2
gtattctatcttgtgtaccaacgcccaacaaaatgttttttatgattcatctacagaatacttacttttgttggaaaattttcag
>LOC_Os12g03899.1|intron position:9|intronpair537-1
gtaagtcagattccattattgctagcttcacaaaatatgcaatcagtgtaatttgtcatatatttagttgtatttgatatatttgcactgtggaagatcttatgacatggatctgaaaaaagaaatcaaaagttttgctgcatgcttagcaaccaaaatcagttactggtaattataacggagataatctgcattttatcctaatgtggttgttccacttcatcaggaattaatagtctcttttgttactttttgaagtcaaatttatatttcc--tctcttaaaaacttgtgcattagcagaagtatcaatatttagcatgactcatagtgagaaaggataattcttcggtaccttgtattaattctttttgtatagttgtaaagtaacttgaaatgtattttag
>LOC_Os11g04104.1|intron position:9|intronpair537-2
gtaagtcagattccataattgctagcttcacaaaatatgcaatcagtgtaatttgacatatatttagttgtatttgatatatttgcactgtggaagatcttatgacatggatctgaaaaaagaaatcaaaagttttgctgcatgcttagcaaccaaaatcagttactagtaattataacggagataatatgcattttatcctaatgtggttgttccatttcatcaggaattaatagtctcttttgttacttttttaagtcaaatttatatttcctttctcttaaaaacttgtgcattagcagaaatatcaatatttagcatgactcatagtgagaaaggataattctttggtactttgtattaattctttttgtatggttgtaaagtatcttgaaatgtattttag
>LOC_Os12g03899.1|intron position:10|intronpair538-1
gtatattgttcttgctattatctatggatggtttgctactgctttgcatataaattgttagctcatgtggtttacactcagttaatcactagaaataatatgcatttcagcagacaacgtgcgatgttcagcatgattttatatcgaaatatatgccaaaatatacaagcttataatgataataataaagtgtatgatgattacatgggattaatatattatttagttacagatgatgcaatattaaagacttgtgcaagataatttgtacttcaaaatgcctttagcataaaaatattcaacttgtatcaatcactggtgaattaggattgggcattttctataagacttgctacagttataagtagcttctacagttctattgtttttagattcacttaatgcagatatctgctaga-ttttggaatttggattacttgtttaaaacaaaatttagcctgtgtttcttttagctgggccggctgaagataagccaaccatagcctgtgtttttagtactaattctatttgggatcaacttcag
>LOC_Os11g04104.1|intron position:10|intronpair538-2
gta--ttgttcttgctattgtctacggatggtttgctactgctttgcatataaattgttagctcatgtggtttacactcagttaatcactagaaataatatgcatttcagcagacaacgtgtgatattcagcatgattttatattgaaatatatgccaaaatatacaagcttataatgataataataaagtgtatgatgattacacgggattaatatattatttagttacagatgatgcaatattaaagactggtgcaaaataatttgtacttcaaaatgcctttagcataaaaatattcaacttgtaccaatcactggtgaactaggattgggcattttctctaagacttgctacagttataagtagcttctacggttctattggttttagattcacttaatgcagatatctgctagatttttggaatttggattacttgtttaaaacacactttagcatgtgtttcttttagctgggctggctgaagataagccaaccatagcctgtgtttttagtactaatgctatttgggatcaacttcag
>LOC_Os12g03970.1|intron position:1|intronpair539-1
gtaagtttatttgttacagattaattactcaaatctgctcc--tttttttcatatagaggtacagtttggattaattttcccttaattggtgtcagaattaaatttggattcatttggatcaatttggatttgcag
>LOC_Os11g04170.1|intron position:1|intronpair539-2
gtaagtttatttgttacagattaattactcaaatctgctcctttttttttcatatagaggtacagtttggattaattttccctttattggtgtcagaattaaatttggattcatttggatcaatttggatttgcag
>LOC_Os12g03970.1|intron position:2|intronpair540-1
gtaaatattactcttaatcacatcatcagggtagatatatgcatcttaattgttgttttgaatcttctgtag
>LOC_Os11g04170.1|intron position:2|intronpair540-2
gtaaatattactcttaatcacatcatcagggtagatatatgcatcttaattgttgttttgaatcttctgtag
>LOC_Os12g03970.1|intron position:3|intronpair541-1
gtgagtcctcatagtgaagctacaaacttcagttcagttcgagatgaaatgctaaaactgacaggactcctggaaattcctttcaactttcag
>LOC_Os11g04170.1|intron position:3|intronpair541-2
gtgagtcctcatagtgaagctacaaactt-agttcagttcgagatgaaatgctaaaactgacaggactcctggaaattcctttcaactttcag
>LOC_Os12g03970.1|intron position:4|intronpair542-1
gtaagttaaggatagcaaaaactgatataactgaattctgaacttcagggatttgtacacatttattccatccctcttgcag
>LOC_Os11g04170.1|intron position:4|intronpair542-2
gtaagttaaggatagcaaaaactgatataactgaattctgaacttcagggatttgtacacatttatgccatccctcttgcag
>LOC_Os12g03970.1|intron position:5|intronpair543-1
gtaaggaagaaatgctctttaaattgtgttcatgcaaaacagatgaaatcgataaagctgaaaatatttgtcctatcaagagacgctgaatgcattttgcacatgtag
>LOC_Os11g04170.1|intron position:5|intronpair543-2
gtaaggaagaaatgctctttaaattgtgttcatgcaaaacagatgaaatcgataaagctgaaaatatttgtcctatcaagagacgctgaatgcatttttcacatgtag
>LOC_Os12g04020.1|intron position:1|intronpair544-1
gtaagttctagtgttctactgttgcaaactttaccg-tgctacatttcttcctttcctagttgttgctttgtcggtatttttactttgacgcggaatgtttttccagtatttccagaggtttaagcaaatcatgtacatttc-cacctttgcaacacttctatttttcttcaggaacttgttagtttactttagtga-cagtagaattttattactg---aagtatgccctg----aaactcgtatgatatgaccatgtgaacttactttcag
>LOC_Os11g04210.1|intron position:1|intronpair544-2
gtaagtttta--------ctcttgcaaaccatacagatgctaga-ttcttcctttccta--------------------ttttgttttacaccgaa-gattttcc---------------------------------tttctcacctt---------------------------------------cttttatcatcagtagaattt--ttactgccaaaggatgccctgaaaaaaaaaagtaagatctgaccatctggacctactttcag
>LOC_Os12g04020.1|intron position:2|intronpair545-1
gtagtttgatcatgtgtaactgaaatggctcatgggtgattgggtgtattcaatttcatttccttgttataggt---ttcatcagaccacctcaaatagaaggaatgaactcacatgtagcattatgactgtggcaatgcaacatgtc--agtcttctctatttacctttataactaaataagtgaaaatggccgctgatgaagtatagtgatcgtaatgtattaccacaagttactc-cttttctcaattgatgattaactggttttcag
>LOC_Os11g04210.1|intron position:2|intronpair545-2
gtattttgatcctgtgtta-tggaatggctta--------tgagtgtattcaatttcatttcctttttttagatctcttcatcagaccacctcaaatacgaggaatgaactgacatgtagcattatgtctgcggcaattcaacatgtcatagtcttttctatttaccttcataactgaataagtgaaaatggtggctgaaaaagtgtagtgattgtaaaatattactacaaattactcttttttctcaattgatgaataactggttttcag
>LOC_Os12g04020.1|intron position:4|intronpair546-1
gtatgtctggttctgttcta---ttattgggagactctacaatatactagcaccatagcaccaatagactatctatacgtatcgttttttgaagacttttgatctattgtgatgaatcaaccttatctccacttatccag
>LOC_Os11g04210.1|intron position:4|intronpair546-2
gtatgtccagttctgttttattttttttggga-actctatcaca---tagcactatatcagcaatagactatacat---tattgttttatgaagggctatgatct-ttgtgatgaatcaactttgtttccacttctctag
>LOC_Os12g04020.1|intron position:5|intronpair547-1
gtaagtcacataagcttgatgatctatcgagcctgaaagttaaaatgaacagacagcaatctgatctgagaatttgcaaaatttgattgtcatag
>LOC_Os11g04210.1|intron position:5|intronpair547-2
gtaagtcacataagcttgatgatctatcgagcctgaaagttaaaaagaacagacagcaatctgatctgagaatttgcataatttgatcgtcatag
>LOC_Os12g04020.1|intron position:6|intronpair548-1
gtattgattttgttgcctttactgctttcagcatgtcatttcctggtttatatatttttgcgcatttaaaactactttcaaaagcgatgata-cgtttttttgaaagcattgcagtcctaatccataaaacatgccgacacattacttgctaatcatgtgatttcaattgttcgaacttttctacatgatagtatgagccac--ttctcattgggaatttcctgctccttgttatcttatttgtttcag
>LOC_Os11g04210.1|intron position:6|intronpair548-2
gtactgattttgttgcctttattgctttcagcatgccatttcctggttcatacatttttgcccgtttaaaactacttt-taaagtgatgataccgattttttaaaagcattgcagtcctaatctac-aaacattctgacacattacttgctaatcatataatttcaattgttcgaatttttctatatgacagtatgagccacatatctcattggcaattttccgctc--tcttgtattgtttgtttcag
>LOC_Os12g04020.1|intron position:7|intronpair549-1
gtaagcaaccacacttcacatcctgccaatgccaatgaacaaaccatcttactgaaaaacagacacagaacaaccagaaatgctctg-ttggtctaacatttccttttgtattaccag
>LOC_Os11g04210.1|intron position:7|intronpair549-2
gtaagcaaccacacttcacatcctgccaatgccaatgaacaaaccatcttactgaaaaacagacacaaaacaatcagaaatgctctgcttggcctaacatttccttttgtattaccag
>LOC_Os12g04060.1|intron position:1|intronpair550-1
gttattactttttattcagttagaaatttgtttccaaatttgggagcatagatcaaacataaatgatgttagaattgttcagtttttagtacagcttacatactataactattggaaaacaattaaatttgtttcgcctttgtcagaaagactaaattagtgtatctgcattttggccaataatcagattgttatccagtaaattgtgcataaactttctataattttttacattgcacttagataatacataatttaacatctatttaaccattattgcatttgtgataatagcacgataacaatatagcatttcattgttgtgagaaggactttctttgacatgaaccatatatatagtttcaatatctatagcagagatggaaatatttc--tatagattggttatgtcatctatgaagcatcacttcgctgatcacttgtatatgttta------------------tatctcgtatataaaataaatataacggtgtatgttctcccatattggctaagcgtgcccctcaagatgctgactgcaaggtagtttttagcttaaacatggatggcaaagtgcatgttctggaatcttgatgatagtgtggattgtgatgctttcgttttgtagatttctgctctaaca-ttgaacatacatgaatgcag
>LOC_Os11g04230.1|intron position:2|intronpair550-2
gttattactttttattcagttagaaatttgttaccaaatttgggagcatagatcaaacataaatgatgttagaattgttcagtttttagtacagcttacatactataactatcggaaaataattaaatttgttttacattggtcagaaaaactaaattagtgaatctgcattttggccaataatcagattgctatccagtaaattgtgcataaactttctataaatttttacattgcacatagacaatacatagtttagcatctctctaaccattatcgcatttgtgataatagcacgataacaatatagcatttcattgttgtgagaaggactttctttgatatgaaccatatatatagtttcaacatctatagcaaagatgaaaatatttctatatatattggttatgtcatctatgaagcatcacttcgctgatcacttgtatatgtttatgattcagctaatgcatttttctcgtatataaaataaatacaacggtgtatgttctcccatattggctaagcgtgtccctcaagatgctgactgcaaggaagtttttagcttaaacatggatggcaaagtgcatgttctagaatcttgatgatagtgtggattgtgatgc-tgcgttttatagatttctgctctaacatttgaacatgcatgaatgcag
>LOC_Os12g04060.1|intron position:2|intronpair551-1
gtaagcctggtatatgcattgagttgtatacgttagtagttaaaggtgcaaatttagataaatgtgaagccaataaaggcaacattga-tgaggcatataacatgaccatggtgttatgctgggaatactgttagaacttctatacttcctgaaacatctcatgcctttctagattggaatcaaatggtttgattattaggatttgcccctgtaagtactaa---------ttacttcatttaaactagatattgcactgcctgattaatccaattctcctttccag
>LOC_Os11g04230.1|intron position:3|intronpair551-2
gtaagcctggtatatgcattgagctgtattcattagaac-taaaggtgcaaatttagataaatgtggagccaataaaggcaacattgattgaggcatatagcatgaccatggtgttatgctgggaatactgctagaatttctatgcttcctgaaacatctactagctttctagattggaataaaatggtttgattattaggatttgcccctgtaagtactaatcgtgaaatttacttcatttaaactagatattgcactgcctgattaatccaattctcctttccag
>LOC_Os12g04060.1|intron position:3|intronpair552-1
gtgagctgataaaatttgcatttcaatatcaattataagtttcacaatcaagaactagctagttgagtgaatgttaaatataaattcaccttttatttaatggtgtag
>LOC_Os11g04230.1|intron position:4|intronpair552-2
gtgatctgataaaatttgcatttcaatatcaattataagtttcacaatcaagaactatctagtagagtgaatgttaaatataaattcaccttttatttaatgctgtag
>LOC_Os12g04220.1|intron position:3|intronpair553-1
gttcataatgttttcctcagtctatgcgtttactaaaatcttgaccaaactttatatctggaaatattttgcag
>LOC_Os11g04460.1|intron position:3|intronpair553-2
gttcataatgttttcctcagtctatatgtttactcaaatattgaccaaacttaatatctggaaatattttgcag
>LOC_Os12g04220.1|intron position:4|intronpair554-1
gtactgtttcctatgcagttcaaaacttatgaacgtagcatcaatagacattaaaaaagtcagatatttaggacgaatatgtcagtattcactcttactgaattaagttgatcctgataatccattt---------------------ttcatcttctgaaatggagtaattttgtcttgtatttgtgcag
>LOC_Os11g04460.1|intron position:4|intronpair554-2
gtactgtttcctatgcagttcaaaacttatggatgtagcatcaatagacattaaaaaagtcagatatttaggacaaatatgtcagtattcattcttactgaaataagttgaccctgataacccattttggatactttgtattttctttttcatcttctgaaatggagtaattttgtcttttatttgtgcag
>LOC_Os12g04220.1|intron position:5|intronpair555-1
gtgagggcaacattatagtattcatctgatgctatgtatttccattaagtggttctccatgatctccaagacagtactaatgttttgctcttccgtcacag
>LOC_Os11g04460.1|intron position:5|intronpair555-2
gtgagggcaacattatagtattcatctgataccatgtatttccattaagtggttccccatgatctccaacacagtactaatgtttctctcttccgtcacag
>LOC_Os12g04220.1|intron position:6|intronpair556-1
gttagtgcattatggaacactgtaaccgtgctagtatttccacaaaccactcacataaaatgatgtttcttttttggccttaagacctatggtgaaactgaggtctttccgaagtctgccacaatatgtgtttggttggtcacagcttatatttccaatatcatgcttaagaatcctgaactgatagagttatcttttttttttaaaaaa--aatcatgatttggcaaagggaatttcttgttctaatgatgatgttctggcaaatgttgtaccag
>LOC_Os11g04460.1|intron position:6|intronpair556-2
gttagtgcattatggaacactgtaaccatgctagtatttccacaaaccactcacataaaatggtgtttcttttttggccttaagacctatggtgaaactgaggtctttccgaagtctgccacaatatgtgtttggttggtcacagcttatatttccaatatcatgcttaagaatcctgaactgatagatatatcttttttttaaaaaaaaataatcatgatttggc-aagggaatttcttgttctaatgatgatgttctggcaaacgttgtaccag
>LOC_Os12g04240.2|intron position:1|intronpair557-1
gtaagttcatcgtttcatc------ctctcacccgcgaattgaatagttctggccttggggatggtgtgcgttagtctgatcgctccatggttgctatcgtgcgcgttgtcctggtcagcggcatacgtaatggtggttgtgctttgggcgatgtgtagtcaaacgagtggcacgcgattggcacgtggctctccgcgggattatcaagcttcccacggtatttgcgatgccagtatgcgacttttggcttccgatgcggagatggagtcttccagccagggctgtagtcagtgtttgcatcatacggccaggacttgtcgtttgggaggaagacgggggaacgtggtgggggcaacgatatagtggcaacttgttaaaagctggagtttacttttaggtgttgggatgcgggttcttttaattaagtttcttaaattgcatcaatttctttgtgggataggattcaatagaattgtggaaaatcctagctcattttgt-------------tgtggtctactttggtacagcatagacacata---tactggtttatttgcacaatgaacttgtaagttctcccggcttgtgatgtagaaagaattttgggtttactccagtaaaagggcatgctactttggc----agtttatacatgttaccttgtatactaacttttgtttgtcagttctatttacaatttcaaattactgctaaactgaaaactagatatttgcaactttaatcaatgccatttgtcctattcttttggcatctgttttctgtgtagagaactagagattgaatcatgagctttgaattgcttgagcagtgtatactctgaaaccagtgctatgtttcaggctatcagctagtgagcttgtatatggaattttggacttttagttctaacctgtgaaatgcacctgatttaacaaatactggattgctagatactgtactttgaacttaagcatttcttatattattcgtttttatgtaaaccacattgaatatgtgtctttgatcctttcag
>LOC_Os11g04480.1|intron position:1|intronpair557-2
gtaagttcatcgtttcatcgtctcactctcacccgcgaattgagtagttctggccttggggatggtgtgcgttagtctgatcgcgccatggttgctatcgtgcgcgttgttctggtcagcggcatacgtaatggtggttgtgcttcgggcgatgtgtagtcaaacgagtggcacgcgattggcacgtggctctccgcgggattatcaagcttcccacggtatttgcgatgccagtatgcgacttttggcttgcgatgtggagatggagtcttccagccagggctgtagtcagtgtttgcatcatacggctaggacttgtcgtttgggaggaagacgggggaacgtggt-ggggcaacgatgtagtggcaacttgttaaaagctggagtttacttttaggtgttgggatgcgggttcttttaattaagtttcttaaattgcatcaatttctttgtgggataggattcaatagaattgtggaaaatcctagctcatcttgtgtggttatcatggtgtggtctactttggtacagcatagacacatatactactagtttatttgcacaatgaacttgtaagttctcccggcttgtgatctagaaagaattttgggtttactccagtaaaagggcatgctactttggcacatagtttatacatgttaccttgtatacttacttttgttagtcagttctatttaaaatttcaaattactgctaaactgaaaactagatatttgcaactttaatcaatgccatttctcctattcttttgtcatctgttttctgtgtagagaactagagattgaatcatgagctttgaattgcttgagcagtgtatactctgaaaccagtgctatgtttcaggctatcagctagtgagcttgtatatggaattttggacttttagttctaacctgtgaaatgcacctgatttaacaaatactggattgctagatactgtactttgaacttaagcatttcttatattattcgtttttatgtaaaccacattgaatatgtgtctttgatcctttcag
>LOC_Os12g04240.2|intron position:2|intronpair558-1
gtgagatgctacagcttcagctttccttttcttctgtgcggtggaactaatgaagttactgttgaaactgaatacgtgcattttctgcttgtactgtgcag
>LOC_Os11g04480.1|intron position:2|intronpair558-2
gtgagatgctacagcttcagctttccttttcttctgcgcggtggaactaatgaagttactgttgaaactgaatacgtgcattttctgcttgtactgtgcag
>LOC_Os12g04260.1|intron position:1|intronpair559-1
gttggtgccccctatatgctatgcctcctccgcaccgcactagtctgttacatactttcctcgcctgttttcatctgcagaatgaatttgcttcacttgtgttgcaatttcttacgtttgaacgaatgcaaacctcatc--------tagccatttcgtagttcacttcaatagtgggaacagtttctttcttctgtcaatagcatcttggctggatgcctgcaatcttgtgcagttccatctgtacaatgagacgattatagtagtatgaccatttgtcgagtatcttttttttttttttggccag
>LOC_Os11g04490.1|intron position:1|intronpair559-2
gttggtgccccctatatgctatgcctcctccgca-----ctagtctgttactcaatttcctcgtctgttttaatctgcagaatgaatttacttcacttgtgttgcaatttcttacttttgaacgaatgcaaaccacacctagccaagtagccattttgtagttcacttcaatagtgggaacaatttctttcttctgtcaatagcatcctggctggatgcctgcaatattgtgcagttccatctgtacaatgagacgattatagtagcatgaccatttgtcgagtatc----ctttttttttggtcag
>LOC_Os12g04260.1|intron position:2|intronpair560-1
gttagtaatggagctacctgcttatgttgtacttttaagttgaaaca----ccgtatgatttcaaaaaattgttgcaaatattttgaaaagtcatccacaaatttcttctgatgtttgaccattctagtttttctttttttttcccag
>LOC_Os11g04490.1|intron position:2|intronpair560-2
gttagtaatggaactacctgcttatgttgtgcttttaagttggaacaccggccgtatgatttcaaaagattgttgcaaatattttgaaaagtcatccacaaacttcttctgatgtttgaccattctagtttttctttttttgccccag
>LOC_Os12g04260.1|intron position:3|intronpair561-1
gttagaaatgtgcaacgcctgatcatcaaatgcataagtttaataacacgttgaaatcagtgacatccttaacctttttttttttttacag
>LOC_Os11g04490.1|intron position:3|intronpair561-2
gttagaaatgtgcaacgcctgatcatcaaatgcataagtttaataacacgttgaaattagtgacatccttaac--ttttttttttttacag
>LOC_Os12g04260.1|intron position:4|intronpair562-1
gtcttacttcgcatttctatcaaacatatcagtttactttgaaatttttcaagttacactgtccagatatcatcatgtgctctttcacaatgtccatcagtactcatggatagtatccattgctctttgaggcagtttacatatgtgtaaaatcaccaacttgattaatgccatgtatt----------------------agtacataatagagagttagagacatgatctagcagtaaactatgaagacaatgttttgatctagctaggtaagcttcatatcttaattttttgagtgcttagaaatacactgttttcttcttttggaacag
>LOC_Os11g04490.1|intron position:4|intronpair562-2
gtcttacttcgcatttctatcaaacatatcagtttactttgatatttttcaagttacactgtccagatatcatcatgtgctctttcacaatttccatcagtactcatggatagtatccattgctctttgaggcagtttacatatgtgtaaaatcaccaacttgattagtgtcatgtattaatatgaagattgaagatatcaaatacataatagagagttagagacatgatctagcagtaaactatgaagacaatgttttgatctagctaggtaagcttcatatcttaattttttgagtgcttagaaatacactgttttcttcttttggaacag
>LOC_Os12g04260.1|intron position:5|intronpair563-1
gttaggagttatttatttcctgtaaaaattaaaggtcaaactagtcatgaagtatggaaagcgttgtcgtattcatcagaatctatgctagtatgttgctaaatcctttttctag
>LOC_Os11g04490.1|intron position:5|intronpair563-2
gttaggagttatttatttcctggaaaaattaaaggtcaaactagtcatgaagtatggaaagcgttgtcgtattcatcagaatctatgctagtatgttgctaaatcctttttctag
>LOC_Os12g04260.1|intron position:6|intronpair564-1
gtacttttcgataatttattagtgcacttataggatttctctatgaggaaaatctaagttttgttctcattacaaattcag
>LOC_Os11g04490.1|intron position:6|intronpair564-2
gtacttttcaataatttattagtgcacttataggatttctctatgaggaaaatctaagttttgttctcattacaaattcag
>LOC_Os12g04260.1|intron position:7|intronpair565-1
gtaggcactgaacattaattactttttgagatcttaccacaataaggaaaaaccactttggttagaattcaaaatggaagctaataaattttatattatgccactaa-tccag
>LOC_Os11g04490.1|intron position:7|intronpair565-2
gtaggcactgaacattaattactttttgagatcttaccacaataaggaaaaaccactttggttagaattcaaaatggaagctaataaattttatattatgccactaattccag
>LOC_Os12g04500.1|intron position:1|intronpair566-1
gtattacaagatttttcttttgtgcttgcagactcttttcttctctcagttgctgtatgaattggcacctgatggtaggtttggcttttgtttgtgtag
>LOC_Os11g04720.2|intron position:1|intronpair566-2
gtattacaagatttttcttttgtgcttgcagactcttttcttctctcggttgctgtatgaattggcatctgatggtaggtttggcttttgtttgtgtag
>LOC_Os12g04500.1|intron position:2|intronpair567-1
gtaagaagatgaatggtaccataggtgctaaccatgaaaaaaaat----------------------tgtgttttgttctgaacaagagtttctaaattgctcttttatggataaacag
>LOC_Os11g04720.2|intron position:2|intronpair567-2
gtaagaagatgaatggtaccataggtgctaaccatgaaaaaaaatacggattaacaggaggttgcagtgttctttgttctgaacaagagtttctgaattgctcttttatggattaacag
>LOC_Os12g04500.1|intron position:3|intronpair568-1
gtaattaccatctctgctctatttgattgtaccaaccatttgatttgatctactcaagatgacagtgaggtcagttcctgaatacagttttttcccttttggtttgttcaatcag
>LOC_Os11g04720.2|intron position:3|intronpair568-2
gtaattaccatctctgctctatttgattgtaccaaccatttgatttgatctactcaagatgacagtgaggtcagttcctgaatacagttttttcccttttggtttgttcaatcag
>LOC_Os12g04500.1|intron position:4|intronpair569-1
gtgaacactcttatggatctaccatattatttcgaccatctattacaatacaagcatcttatgatatttggatgaacatgccaaagtcagatgtgcagataatttagtaaaaacatagagcacaaaaaaggagaacatctttgtatgcatatagagaaaaaaggtagtggaaaccttatcatttgtgaaaaataatcaaatatagaaccaagctggtttaaggctaaacttgatatggagatctctccgaatccttaattgatttggagtcacatgtagtataattaaggaacaagccc--cacagctcacgtcgtcttaatattctatctcgacagttttggtgtaaaatcaataatgaagatatggagtgatacgcaaatcaatcttgtcgatcttccatgatgtggtgtctaataaaatggtctttagttgcagacaactaactagcaccacatgtctttgtcacaatatattctattatacatgcacaacaaatggagcaacaagagggcactctaaaagtaaagtaaaaaaaaatcctccagatatcataagatatgaat-aaaaaaagaaatttgtaatggatagtacatggagaataattctgtgttcaatttctggattgcatatcatggtttttgatcttagaataaactctgatacagttatgattttgttatctgaatcag
>LOC_Os11g04720.2|intron position:4|intronpair569-2
gtgagcactcttatggatctaccatattatttcgaccatctattacaatacaagcatcttatgatatttggatgaacatgccaaagtcagatgtgcagataatttagtaaaaacttagagcacaaaaaaggagaacatcttcgtatgcatatagagaaaaaaggtagtggaaaccttatcatttgtgaaaaataatcaaatatagaaccaagctggtttaaggctaaacttgatatggagatctctccgaatccttaattgatttggagtcacatgcagtataattaaggaacaagccccacacagctcacgtcgtcttaatattctatctcgacagttttggtgtaaaatcaataatgaagatatggagtgatacgcaaatcaatcttgtcgatcttccatgatgtggtgtctaataaaatggtctttagttgcagacaactaactagcaccacatgtctttgtcacaatatattctattatatatgtacaacaaatggagcaacaagagggcactctaaaagtaaagt---aaaatatcctccagatatcataagatatgaataaaaaaaagaaatttgtaatggatagtacatggagaataatcctgtgtttaatttctggattgcatatcatggtttttgatcttagaataaactctgatacagttttgattttgttatctgaatcag
>LOC_Os12g04510.1|intron position:1|intronpair570-1
gtatatctcgcccaatcatttcttgcgataccatttctttcatctgctcatctgctcatgtgtttaagttgcgacctatggagttattaaattattatcgtggtcatgatttatttttactcattagcgttcgtctgggatatatacatgacgggaaaagtgttagattgaaaaattaggacaactaggtatacacactgcacattgcttcagggatgttggttcttctagaaaatgtttgggagtaacataataatgaagttgtgttttcatttgtgttatagtactatccagtggttgtttaatttattctgtggaatgcgaaatatacttttcagg--aaaaaagtttgctaaaagattgctaatgcgtatgataaagagtattttaccatggcacatttgcctttttgtgttccagtgatatcatatactcctacttgttagtttgtaaataggtaaaaagggggataaaccctgcatctggtaggggtttttattatggtttagcaaattagtattcttgtggttttatcgtccatgcatagcgccatctttaaatgggttcaatttattatttaactgttgaaacttaatgcttacataatcggtatacttccacgcctgctgttagagtgcttatatctatatcatttttccatgcataatgctatttcttggagtgtctatttttgttaccttttggtaagggggttaaaataaactctaactcaatcactactcag
>LOC_Os11g04730.1|intron position:1|intronpair570-2
gtatatctcgcccaatcatttcttgcgatatcatttcttccatctgctcatctgctcatgtgtttaagttgcgacctatggagttattaaattattatcatggtcatgatttctttttactcattagcgttcgtctgggatatacacatgacgggaaaagtgtttgattgaaaaattaggacaactaggtatacacactgcacattgcttcagggatgttggttcttctagaaaatgtttgggagtaacataataatgaagttgtgttttcatttgtgttatagtactatccagtggttgtttaaattattttgtggaatgcgaaatatacttttcaggaaaaaaaagtttgctaaaagattgctaatgcgtatgataaagagtatgttacgatggcacatttgcctttttgtgttccagtgatatcatatactcctacttgttagtttgcaaataggcaaaaaagtggataaaccctgcatctggtaggggtttttattatggtttagcaaattagtattcttgtggttttatcgtccatgcatagcgccatctttaaatgggttcaatttattatgtaactgttgaaacttaatgcttacataatcggtatacttccacgcctgctgttagagtgcttatgtctatatc-tttttccatgcataatgctatttcttggagtgtctatttttgttaccttttggtaagggggttaaaataaactctaactcaatcactactcag
>LOC_Os12g04510.1|intron position:2|intronpair571-1
gtttgtttttgtttagtttttatggccttttttccaacggaaagttctggcaataatgctatatatatatctaattcatatacatgcttctgcaagttatgctcttaaaccaataatgctatgttc-gattaatatttcgtgactttaatcatgcatacgttttgtttactgtcttataatttgttaatatactctggtttacacataaattgaggtgtttttccaatggtag
>LOC_Os11g04730.1|intron position:2|intronpair571-2
gtttgtttttgtttagtttctatggccttttttccaacggaaagttctggcaataatgc--tatatatatctaatccatatacatgcttctgcaagttatgctcttaaaccaataatgctatgttcggattaatatttcgtgactttaatcatgcatacgttttgtttactgtcttataatttgttaatatactctggtttacacataaattgaggtgtttttccaatggtag
>LOC_Os12g04510.1|intron position:3|intronpair572-1
g--tgcttgtctataatttgctaacagtgctttagaatctgttaccaatttttgatgtcagtaatcaaataatgtgatgcttttgtgaaactacatttgttgtaaaatatggttgctaatgtgaatagtaagttgtatggtaagcggtaagcccaaagggcaaacagatccaagtacagtagaagtacccttgagtgtattaaatttaccatatacaaaatatgccatattttacgataaatgttgatcctctacattatttgcatagtcacatgttgatctgcatcatatttgttattgctgtatccttgttatgtggtaaacataccagtgatcctctttatattcattatgagaaatggataattttctttgttttgatagatggaatcttgttgtgcctcaaagccaaatcacttttgttttcactaccattttactccttccggtcattaatatatggca-ttttaacactaaaattactgtcctgaaatacctttacatcacttcgctgaaatggtgcttgtatctttcag
>LOC_Os11g04730.1|intron position:3|intronpair572-2
gtatgcttgtctataatttgctaacagtgctttagaatctgttaccaattttttatgtcagtaatcaaataatgtgatgcttttgtgaaactacatttgttgtaaaatatggttgctaatgtgaatagtaagttgtatggtaag-------cccaaagggcaaatagatccaagtacagtagaagtacccttgagtgtattaaatttaccatatacaaaatatgccatattttacgataaatgttgatcctctacattatttgcatagtcacatgttgatctgcatcatatttgttattgcagtatccttgttatgtggtaaacataccagtgatcctctttatattcattatgagaaatggacaattttctttgttttggtagatggaatcttgttgtgcctcaaagccaaatcatttttgttttcactaccattttactccttccggtcattaatatatggcatttttaacactaaaattactgtcctgaaatacctttacatcacttcgctgaaatggtgcttgtatctttcag
>LOC_Os12g04990.2|intron position:2|intronpair573-1
gtaggttatttagtagtatatgttatactgcatttgcttatgtcatggctcaaaatttctgtttcc-atcttgcag
>LOC_Os11g04980.1|intron position:2|intronpair573-2
gtaggttatt------tatatttttggctgcatttgcttatgttgcagctcacaattgctgtttccaatcttgcag
>LOC_Os12g04990.2|intron position:11|intronpair574-1
gt---gagtttacattaaatctagatttgtttctttctgccatagcttaataaatttatcccatctggtaatgttttgaattataatcatgttggtatgtctttgcag
>LOC_Os11g04980.1|intron position:11|intronpair574-2
gtgaggagtttacattaaatctagattcatatctttctgctataacttaataaatttatatcatctctaaatgtttttgatagtagtcatgttgatatctctccacag
>LOC_Os12g04990.2|intron position:13|intronpair575-1
gtaatccaactacacccgtaacttagatactttcatgttgggaaaaactatttctagtcatatcctttttgaggttagcattttttccccttttcagtacagctaagtggttagttgtttatcattttgtag
>LOC_Os11g04980.1|intron position:13|intronpair575-2
gtaatacaactataccattaacttagatactttcgtgtttggcatgactatttctagtcatat-cttttgcacgaaatcaattttttcccttttcagtaattctaactggctagttgtttattactctgtag
>LOC_Os12g04990.2|intron position:14|intronpair576-1
gtaagaaca-------gctcattgatattaagtgtct----tagttttgcaatgacttctcatttaaaaacagttcctacatgctttctgtgacttatgtcatatcccatttttttgggaaaattggaaccatgccacttttttatccactacatctacatgtatgaaatgttaattctaca-ttttgggttattag
>LOC_Os11g04980.1|intron position:14|intronpair576-2
gtaagaacagtatgaagctcattgcaattaagtgtcttatgtagttttgcaatga-----cattcctaggcagctcctacatgttttctgt---------------------------------------catccca-ttttttatcca------ccacatgtatgaaatgttaattctacatttttgtgttattag
>LOC_Os12g04990.2|intron position:15|intronpair577-1
gtaagctgtcttcatatatg--cccttggggtagcacgattattatttagaacttggattaactaatatactactgttttaattttttaacag
>LOC_Os11g04980.1|intron position:15|intronpair577-2
gtaagctggcttcatatatgctcctttgggacagcatgat-----tttataacttggattaactaata-aattttgtcttatttttttaacag
>LOC_Os12g04990.2|intron position:17|intronpair578-1
gtaa-----tttgctatatatttctatcttctactatttaaattcataaatatttgatgagtttcagcaattaaatttgaaaacctgcag
>LOC_Os11g04980.1|intron position:17|intronpair578-2
gtaacgtatcttgctatgtatttct---gtctcctatttaagttcaaatatattaaatgagtttcagaaattacatttgaaaacatgcag
>LOC_Os12g04990.2|intron position:19|intronpair579-1
gtaatattcatgtccttatactggttataac-taccaataatttgccatatatgttctaagctgttgattcggatgcag
>LOC_Os11g04980.1|intron position:19|intronpair579-2
gtaatattcatgatcttatattggttattacgtactaattatttaccatgtatattctaagccgttgatttgaatgcag
>LOC_Os12g04990.2|intron position:20|intronpair580-1
gtaaatatgctgacct-----------tagagagtagatattctgcaactgcaca-actggtttctccaaactagcgga--acattatattcttcttgcacctctttgccagttcactacacaaattatgtctctctttgtcaaaaaaaaataaataaataaaaacagaacacccacaaataaaactccttacatcttcgttggctacttatgttatg-----tcctttctaacctgtag
>LOC_Os11g04980.1|intron position:20|intronpair580-2
gtaaatgtgctgaccttttttttgaagtaaagagtacatactatacatttgtacagcccagtttctccaaatcagcagattaccttcttgtatgttattatatattttccagttcactacacaaacactgcctttatttatta-----------------aaaaacagaa---ctacaaatagagctccttacatccgcattgcctgcttatgttatgatcttccctttctaacctacag
>LOC_Os12g04990.2|intron position:21|intronpair581-1
gtttacttctcacttctca----taaccttgcatg--ctcttaat------aagttatgaatcatgtgtatgattcccttattaatctctct----ttccttgctgcaccag
>LOC_Os11g04980.1|intron position:21|intronpair581-2
gtttaattttcacttcttagttcttaccttacatgctctcttaataagtaaaagttctgtatgatgtgtatgat--ccttatctatctctctgtgcttacttactgtaccag
>LOC_Os12g04990.2|intron position:4|intronpair582-1
gtaagaattggttcctggatatatatgtcattattgccttttgtagctttgttaaaatcttttaaatgatata--tatgaattgttgcag
>LOC_Os11g04980.1|intron position:4|intronpair582-2
gtaaggattagttcctggatatatgtgttattattggcttttgtagctttgttcaaatcttttaaatgatatatgtatggaactttgcag
>LOC_Os12g04990.2|intron position:5|intronpair583-1
gtgagtcattatgatctcaacaagcaccgtccttctgattttaactactaacaggcagatcttgtcacacattgccataatgatatagcatttgtggttacacttacagattcc---tttttttaaacttgcattaaataattttctaaaactgaaccag
>LOC_Os11g04980.1|intron position:5|intronpair583-2
gtgagtcataatggtcgcaacaagtaccgtccttctttttttaactagtagcaggcagatcttgtcacacatggac--aatgatataacatttgtatttacacttagagagtcccttttttttttaacttgcttta---ttttttttaactctgaaccag
>LOC_Os12g04990.2|intron position:6|intronpair584-1
gtatgcactcatcacataatgatcatctatctccttttcatttatctagcaacaagttttatgtattgtttatacag
>LOC_Os11g04980.1|intron position:6|intronpair584-2
gtatgcactattcaccaaatgatcatctatatccttatcattcatctagcaacaatatttatgtaatctg----cag
>LOC_Os12g04990.2|intron position:7|intronpair585-1
gtgagctttaa-cccttatctcaaccttgtatagttactagtctatacaatcattaaaagtcgcagttttcatgtcactgctcatactggtccttaacttagtgatgctgggaactagctagttatttccaggaaacagatctgtgctttcaggtgctgatctcatc----------------------------------ctgcagaaactgcatgcacatcaaatactgtttttttgggaccatatccacat--gcacacaaccaatgggctgagtgctgggctggggcctgatcatgaaatacattctatgtggattctgatcctatttccattttcttatttcaaacactacatcaattttggtaacactgcctagcatttaatcttgaattttatcatggtatattctatggaacgaagtgtacttatgttctgcttatg----tgtaactatttattgcag
>LOC_Os11g04980.1|intron position:7|intronpair585-2
gtgagctttaaccccttatctcagccttgtatagttattagtttatacaatcattaaaatttgcacttttcatgtcactg---gtaccagccattaac-tactgaaggtggcaagtagctagttatttccaggaaatagatctgtgctttcaggtgctgatctcatcctgctatgaacacacaatgtcaaaagactgcacactgcataaactgcatgctcatc--atactgtttgttcttaaccatatccacatacgcacatgatcaatgggctgagcgctgggc-----cctgaccatgaaatatgtt-tatgtggattctgatc-------------cttgtttcaaacactacatcagttt--gtac------------------ctttaatttaatcatgatatattctttggaatgaagtatttttatgtt-tgcttatgtatatgtctctatttattgcag
>LOC_Os12g04990.2|intron position:8|intronpair586-1
gtaagttcaaaccatttatagttagtatattcaat-gaacggccatgattgtttaagattct---ctctttttctttttttttaaaaaaaacttgtttaatatag
>LOC_Os11g04980.1|intron position:8|intronpair586-2
gtaagttcgaaccatttataattagtatgttcaatcgagcagtcatgattttttaagaatctttgttctgttttttttttctt------aacttgttttgtatag
>LOC_Os12g04990.2|intron position:10|intronpair587-1
gtaaataactcatctttctgattatttttagtttcattcaaagagctcttctaattcaaccttccaatc-tgtgac----gatgtcatatttatttcag
>LOC_Os11g04980.1|intron position:10|intronpair587-2
gtaaataacccatgtttctgattattctttgctccattcaaagggcctttctaattcgacctttcaatcttgtggcacttgatgtcatatttc---cag
>LOC_Os12g05000.1|intron position:1|intronpair588-1
gt-gactc--tccttttaccttcgaaattgccccccgaggtgtctcctaatgcaagtgagtttttttttcttttttcttttttttttcacactgggcgccctttggtttgtgaacttag
>LOC_Os11g04990.1|intron position:1|intronpair588-2
gtagattccttttttgtatctccg-aattgccccccaa--tgcgtcctgacgcaagcga--tttttaacccttgttcgat--------------------------tttgtgaacttag
>LOC_Os12g05000.1|intron position:2|intronpair589-1
gtgagacggctcatcctgctagaataaaaaaaactgttagcttgttcctttgcagctaaatgaaggtgggttgttagcttatgattaaatgaaattatggtttcatccctgttgcaaagaaatggatagtgatctacggaatagcagct-----aaaaataatctgttatatttgatacagtatgttgttatatttgacattaggaatatgcaggttgatggtttacagattgtaatgttacacag
>LOC_Os11g04990.1|intron position:2|intronpair589-2
gtgaggcggctcatcctattagggaaaataaaaaagtgattttgttcctttgctgctagtt-----------------ttatgattgaatgaaattatggtttgatccctgtt-atgagaaatggatgatgatctatggaatagcagctcagaaaaaaaaaccctgttatatttgatacagtatgttgttatctttgacattaagaatatgcgggttgatggtttatagattgcaatgttgcacag
>LOC_Os12g05000.1|intron position:3|intronpair590-1
gtaagctccagtgctgctcacattttctaactccatattgcaggtcttacagtctggccattgaatgttcagatttgtgtaggg---------------------------------------agtagtaagttctctagaagatgtgagccatgttatgcatactctttacgatgtgttcacattgagaatgagaaacaatattattttccttactgcatgtgcatgttaact----------gtgtgtcattaattaaaaatatatagatttacaggaaggatgtatgctatccagtttccctgattgtcacactttttttccttccaagtgcttatgttcagttgtgcactttaattgtgctgactgtttactgcagggaaattagt--------attttcgatgtattattacagagatgttccacatcttttttgtatgttatacttatctatattctacatgtag
>LOC_Os11g04990.1|intron position:3|intronpair590-2
gtaagatccagtgctgctcacattttttaacaccatattgcatgtcttacagcctggccatcgaatgtttcattctgtttagggggtactaagtcattgaatgtttcattctgtttagagagtagtaataagttatgaagaagataaaatccatgttatgcatactctttactatgtgttgacatt-agaatgagaaacaat-tttttttccttacagcatgcacacgttaactttaacaagaattatgtcattaactaaaaatgtacggattcgtgagaatgctgtatgctatccagtttccctgtttgtcac---ttttttcctt--aaacacttatgatcagttgtgcactttaattgcattgac-atttaatgcaggcattatagtcaggttacatttttcatgtactattatagagatagggaacatttcatttctatattacaccgatctatgttctgcatgtag
>LOC_Os12g05000.1|intron position:6|intronpair591-1
gtaaatattttctcaacaattcttg---agaacttaaatcttcatccaaacattttaagttccag-tcacaacttgtctgtatgcag
>LOC_Os11g04990.1|intron position:6|intronpair591-2
gtaattgctctc-cagcagttcttgagaagaagtgaaatcttcatccagacgtttttagaacttgaacacaacttgtatgtatgcag
>LOC_Os12g05050.1|intron position:2|intronpair592-1
gtaagttttgttcatcac---------------tgaatgctgttgctgcatcacttcacttgcattgtcagtgcctgaagatttggttgattttggttacagattatgacgtgttcttgtgctgtgatttgctttttcag
>LOC_Os11g05050.2|intron position:2|intronpair592-2
gtgag--ttcttcatctcgaggcaaccgacagttacatgctgttgctcaaacactt-----gcattgacagtgcttggtgatttggttggtttagcttactgattatgacgtgatcttgtgctggcaattgttgtctcag
>LOC_Os12g05050.1|intron position:3|intronpair593-1
gtaatgttt-aaactttgaacagtaatgcagcgacga----------------aagatgaagcatttactataaaatttgatctctaactattgatttagttaggcacaattgaccttt---------------------------tctttgtttctgttcactaatt-----catttcggttgcag
>LOC_Os11g05050.2|intron position:3|intronpair593-2
gtaatgtttgaatcatagtccttttatgttgccaatcattgcaaatgacatttaaaatggggcatttagtataaaat-----------------------tgtgggtcagttgaatcttcactgctcaaatatgtgcaaagagccatttttggttatgctcactaattacatgcattctgactgcag
>LOC_Os12g05200.1|intron position:2|intronpair594-1
gtaagccataactgaagttttt--tttttaacagt-------tagcttggcattgtgatttgattatgaaaggatgaacactgactgtttctttggtgcaattcg-------ttggtag
>LOC_Os11g05160.1|intron position:2|intronpair594-2
gtaaaccctctatgttattattcctttttcacaggtcatgactagcttggcattgtgatctggtagcgagagaatgaacactgactg-ttctt--gtgcaatccgttggtacttggtag
>LOC_Os12g05200.1|intron position:4|intronpair595-1
gtaaagaaacaacaacaacaactgaagaacctggacaaaattaatcgatttttcgataacgtaattcagtcgaaccaagtaccatgcttttacaactgaagatagagaacttcgttgttaactctgtcactcatgca-tggtagactctgtagccatttt----ttttctctgaagctctaaacacaatatctccatggacag
>LOC_Os11g05160.1|intron position:4|intronpair595-2
gtaa---------aaagagaactgggcatcttctaccaaatcaacc----------------aatacactc--aacaattaac--------tcaac--aagacataaaacattgatctcctct-tgtctcattgccattgttaaacgcaaataccatttttccctgttcact---------aacacaa-acct-cttggacag
>LOC_Os12g05260.1|intron position:1|intronpair596-1
gtgagaattaatcgaacaccacacag-------------------tagctgattatacaagaattgatcgaagaagcaactagtggtagcttgctaagcttga-tgtgtgttt-tgtctgtcttgttcttggtcag
>LOC_Os11g05190.1|intron position:2|intronpair596-2
gtgagaatcgatggaaatatacagagctataaatcttcgagtacctagctgattagacaagaattgat-gaagaagcaattagtggta----actaatcttgattgttaatttatttctatcttgttcttggtcag
>LOC_Os12g05420.1|intron position:2|intronpair597-1
gtctcgatctcggcctctccttccctttct------gtgcaaccacttcgctaccaccacaaaccctcgagaaa----------------------------------gcgatttcttttgggttttacttggaccaagtttcattgactgctcttctgtgtgtttgtgtttgtttgactgctcttctgcgtgtttgtgtttgaaattgttgtgtaaaaaaattgtgctttgatgcag
>LOC_Os11g05340.1|intron position:2|intronpair597-2
gtctcctact-------tccttccgtttctcagttgctgctacctgcagcctacca-caaaattccacaagaaaaaaagaaggcattcttttggttaagaaaaaaaggaggcattcttttggtttgtc--tggtctgcatctccttgattaatcttc----------------------------------tgtttgtg-tcgaaattg--ctgtaaaaaatctgagctttgatgcag
>LOC_Os12g05420.1|intron position:3|intronpair598-1
gtgagtacaaatcgtacagatgaactgatgtttttttagtatagctgtaccaggattctttagct---------ttag-atatcacta----cttt-tgtttcacaaat---------------------------------------gtgaaaagaggccgctttcggtt---atgggttgacttggaccttttcagttgtgtg--tgaa-----catcgatcat--aaaagctccatatctta--------ctgtcatagaagcttctgtccatgtttatttaagttcattgtgcaaaccttgtga-------atgcaacttgattac-ccagtgtttacttgttgtatag
>LOC_Os11g05340.1|intron position:3|intronpair598-2
gtaagtacaac-agtacaaatctactagtgttttttt--------tttaccagtgttctttacttgatcaggtattagtgtattactagtacctttatggttcagaaattaatggtatttgttttattgttttattatatatatacacgtgaaaagaggctgctatcagttgacttaattggacttgtagttcgtcaggtgtgagcatgaatacatcatcgctcatgagaaagcttcacagcttatcatgatggcgtgatggaagcttctgcttctgctttttttcgttcattatgtgaaacttttgatgcacatatgcaa--ttatgacagcaattatcattcgttgtatag
>LOC_Os12g05420.1|intron position:4|intronpair599-1
gtaagaagttggttgtgttttgtgtgtttgcatttgcaaagt-----atgttgttggaagaaat----gggttggatgtctgtgac-acaagag----atttgcaggcagagtaataga----------ttcagtgttgcactcttatctcagaaatttcagtgagtggtttggttgtgcattgaattcaataa---tctttatgcatatgtag
>LOC_Os11g05340.1|intron position:4|intronpair599-2
gtgagaagttgactgtgatttgtgtgcttgcatttgcaaactactccatgtcattggaataattaaactggttggatgtgtctgacaaaaagagattaatttgca--------aatagaatgcattaagttcagtgttgcact-gaatcacataaatttcagtaagtggtttgattgtgcagtgatttcagtaatgttctttttgcaaatgtag
>LOC_Os12g05420.1|intron position:6|intronpair600-1
gtagttt-----------tcccattctggcaagttgttcatgttgttgctgttgaactaaattatgtt--cagctagtttaccattgctatttttattta-tc------ataagctgatttttctctatccag
>LOC_Os11g05340.1|intron position:6|intronpair600-2
gtggtttaattttctccgtgccataaggattttgtgttc--gttagtgctgatttactcatataagctggtagcttaattagcatctctataaatatttactcatatatataagctgatttat-tc-atgcag
>LOC_Os12g05590.1|intron position:1|intronpair601-1
gtacggactggtctaactctatcctgggagttccatagttagctttcagtgcatttcatactctcccccccccccccctattaaccataactcggaatgcttcag
>LOC_Os11g05470.1|intron position:1|intronpair601-2
gtgcggagcactc-aac--------------ttcatagttggtttacgattttttt------------------ccctggttaaccataactcctcatgtttcag
>LOC_Os12g05590.1|intron position:2|intronpair602-1
gt----aaccttcaacacttcttatccaaaatctatacatttgtgtccaattggtgattattgattcactataaa----atttatgtttctgatggagatggcactagtagtctaataccacatatttttcttgttttcat----------acaaaacatcatatttctaataagaaaaatatttcttccaaaaaacaatatatttctgaacagataatgaccatggtgtggccaaatcatta--aattttacccttaatatttatgcag
>LOC_Os11g05470.1|intron position:2|intronpair602-2
gtaaccaaccatgaaca-tttgtatctaaatactatatatttgtttcttgtgggtggttaccgattagctagacatgttagttatgtttctagggaagataggacaattacttta------------------gctttcatatgcatacaaacaacacataatctgactagtcttaaca----------------------------tgaatag-taa---------tgtggctaaattatcagcaaatctcaccttaacatttacgcag
>LOC_Os12g05590.1|intron position:3|intronpair603-1
gtaggtcctctccctaacctgcattagat--------cattccatgcttgcatgtatttgttcttaatatgcatctttctggcatttgaattgcag
>LOC_Os11g05470.1|intron position:3|intronpair603-2
gtaggtccttcctctaatttgtgtcagtttttttttccatcttattcattgagtttctccttgtgaataaacaactgtaccactttccgattgaag
>LOC_Os12g05680.1|intron position:7|intronpair604-1
gtagtaatttttttc--------------tgcattctgaactaatt-actaaacattataggtaggatcatgaatgcagtaaaatctgaattt-----cttggttcag
>LOC_Os11g05480.1|intron position:7|intronpair604-2
gta--actttctttcaacacatccataattttataatcgacaaattgactatgtgtt-tagcttagtt-----atacagcgtaatctgattttttgagctatgtttag
>LOC_Os12g05680.1|intron position:8|intronpair605-1
gt-aatgcattgccttcacttgatcaatctctcatgtttagtagcttttatctactgatctgaaatgtgaaattcag-tttgattgtcatataggatttgcatcagatcagtaataattcagtatatatgttttactttactgtccatttggtcgtggcag
>LOC_Os11g05480.1|intron position:8|intronpair605-2
gtgaatatatt----------------------------------tgatataaacttatct-----atgaacttcagctgggatctgcagacgggact---------------atggttcactgaaactgagctgtatgactgacatttatttc----cag
